# Supplementary material for: Germline MC1R status influences somatic mutation burden in melanoma
Source: Nat Commun. 2016 Jul 12;7:12064. doi: 10.1038/ncomms12064 (PMC4945874; doi:10.1038/ncomms12064)
Supplement: Supplementary Data 2 — All TCGA melanoma samples included in this study with their clinical covariates, MC1R genotype and mutation counts in trinucleotide context. For coding of Column G (tissue_source_site), see Methods. [file ncomms12064-s3.csv]

Supplementary Data 2. All TCGA melanoma samples included in this study with their clinical covariates, MC1R genotype and mutation counts in trinucleotide context. For coding of Column G (tissue_source_site), see Methods.
BARCODE	age_at_diagnosis	breslow	gender	clark_level	ulceration	tissue_source_site	body_area	tissue_type	V60L	D84E	V92M	R142H	R151C	I155T	R160W	R163Q	D294H	OTHER	other.rscore	rgeno	C.A.in.ACA	C.A.in.ACC	C.A.in.ACG	C.A.in.ACT	C.A.in.CCA	C.A.in.CCC	C.A.in.CCG	C.A.in.CCT	C.A.in.GCA	C.A.in.GCC	C.A.in.GCG	C.A.in.GCT	C.A.in.TCA	C.A.in.TCC	C.A.in.TCG	C.A.in.TCT	C.G.in.ACA	C.G.in.ACC	C.G.in.ACG	C.G.in.ACT	C.G.in.CCA	C.G.in.CCC	C.G.in.CCG	C.G.in.CCT	C.G.in.GCA	C.G.in.GCC	C.G.in.GCG	C.G.in.GCT	C.G.in.TCA
TCGA-BF-A1PV	74	9	FEMALE	IV	YES	BF	Trunk	Primary Tumor	0	0	0	0	0	0	0	2	0	NA	0	r,r	1	0	0	0	1	0	0	0	0	0	0	0	0	0	0	2	0	1	1	0	0	0	0	1	0	0	0	0	1
TCGA-BF-A1Q0	80	5	MALE	III	YES	BF	Trunk	Primary Tumor	0	0	0	0	0	0	1	0	0	NA	0	R,0	0	1	0	0	3	1	0	0	0	1	0	1	2	5	0	1	2	0	2	1	2	1	0	2	2	0	3	0	0
TCGA-D3-A1Q1	79	0.4	FEMALE	II	NO	D3	Extremities	Regional Lymph Node	0	0	0	0	0	0	0	0	0	NA	0	0,0	1	0	1	0	0	0	0	0	1	1	0	0	2	2	0	0	1	1	0	0	1	0	0	1	3	2	0	0	0
TCGA-D3-A1Q3	64	4.6	MALE	NA	YES	D3	Extremities	Regional Lymph Node	0	0	0	0	0	0	0	0	0	95T/M	2	R,0	0	0	0	0	1	0	1	0	0	0	0	0	0	0	0	0	0	0	0	0	0	0	0	0	0	0	0	1	2
TCGA-D3-A1Q4	53	1.45	FEMALE	IV	YES	D3	Extremities	Regional Lymph Node	0	0	0	0	0	0	0	0	1	NA	0	R,0	1	1	0	0	2	1	0	2	0	0	0	0	0	1	1	1	1	0	0	0	1	0	1	0	1	0	0	0	2
TCGA-D3-A1Q5	60	NA	MALE	NA	NA	D3	Trunk	Regional Lymph Node	1	0	0	0	1	0	0	0	0	NA	0	R,r	3	2	3	0	6	5	2	3	0	0	0	1	1	1	0	1	2	0	1	0	1	0	0	0	0	0	0	0	1
TCGA-D3-A1Q6	55	50	MALE	V	NA	D3	Extremities	regional (sub)cutaneous tissue	0	0	0	0	0	0	1	0	0	NA	0	R,0	1	1	0	0	0	0	1	1	1	1	0	0	1	4	1	2	1	1	0	2	0	3	0	0	0	1	1	0	1
TCGA-D3-A1Q7	42	0.68	FEMALE	III	NO	D3	Trunk	Regional Lymph Node	0	0	0	0	0	0	0	0	0	NA	0	0,0	0	0	0	0	0	0	1	0	0	0	0	0	0	1	0	0	0	0	0	0	0	0	0	0	0	0	0	0	0
TCGA-D3-A1Q8	33	NA	MALE	NA	NA	D3	NA	Regional Lymph Node	0	0	0	0	1	0	0	0	0	NA	0	R,0	1	0	1	0	0	0	1	1	0	0	0	0	1	0	0	0	0	0	0	0	0	0	0	0	0	0	0	1	1
TCGA-D3-A1Q9	72	6	MALE	V	YES	D3	Extremities	Regional Lymph Node	0	0	0	0	1	0	1	0	0	NA	0	R,R	0	0	0	0	1	1	0	0	0	0	0	0	1	1	0	3	0	0	0	0	0	0	0	1	0	0	1	0	0
TCGA-D3-A1QA	55	1.12	MALE	III	NO	D3	Extremities	Regional Lymph Node	0	0	0	0	0	0	0	0	0	NA	0	0,0	0	0	2	0	1	3	1	2	1	0	0	0	0	0	1	4	0	1	0	0	0	1	0	0	0	0	1	1	0
TCGA-D3-A1QB	75	NA	FEMALE	NA	NA	D3	NA	Regional Lymph Node	0	0	0	0	0	0	0	0	0	NA	0	0,0	1	1	0	0	1	1	0	0	1	0	0	0	2	2	0	0	2	1	1	0	1	0	0	0	1	1	1	0	0
TCGA-D3-A2J6	65	3.2	MALE	IV	YES	D3	Extremities	Regional Lymph Node	0	0	1	0	0	0	0	0	0	NA	0	r,0	0	0	0	0	1	0	0	0	0	0	0	0	0	1	0	0	0	0	0	0	0	0	0	0	0	0	0	0	0
TCGA-D3-A2J7	67	3.6	MALE	III	YES	D3	Trunk	Regional Lymph Node	0	0	1	0	1	0	0	0	0	NA	0	R,r	0	0	0	0	1	0	1	0	0	0	0	0	0	2	0	0	0	0	0	0	0	1	2	1	0	1	0	0	0
TCGA-D3-A2J8	48	1.4	MALE	IV	NO	D3	Extremities	Regional Lymph Node	0	0	0	0	2	0	0	0	0	NA	0	R,R	0	0	0	0	0	1	0	1	0	0	0	1	2	1	0	0	0	0	0	1	0	0	1	0	0	1	0	0	1
TCGA-D3-A2J9	75	21	MALE	V	YES	D3	Trunk	Regional Lymph Node	0	0	1	0	0	0	0	0	0	NA	0	r,0	0	0	0	0	0	0	0	0	0	0	0	0	0	1	0	1	0	0	0	1	0	0	0	0	0	0	0	0	0
TCGA-D3-A2JA	68	1.2	MALE	III	NO	D3	Trunk	regional (sub)cutaneous tissue	0	0	0	0	0	0	0	0	0	NA	0	0,0	1	0	1	1	4	1	1	0	1	0	1	1	0	2	1	0	0	0	0	1	1	0	0	4	0	2	1	0	0
TCGA-D3-A2JC	53	NA	FEMALE	NA	NA	D3	NA	Regional Lymph Node	1	0	0	0	0	0	0	0	0	NA	0	r,0	0	0	0	1	1	0	1	2	0	0	0	0	0	1	0	0	0	1	0	0	0	0	0	1	0	0	0	0	0
TCGA-D3-A2JD	58	18	MALE	V	YES	D3	Extremities	Regional Lymph Node	0	0	0	1	0	0	0	0	0	NA	0	R,0	0	0	0	0	5	0	1	1	1	0	0	0	0	1	0	0	0	0	1	0	1	1	0	0	0	1	0	0	0
TCGA-D3-A2JF	74	0.28	MALE	III	NO	D3	Extremities	Distant Metastasis	1	0	0	0	0	0	0	0	1	NA	0	R,r	1	4	2	2	7	2	0	3	2	0	0	0	3	1	0	5	1	2	3	2	0	1	5	0	0	2	1	0	1
TCGA-D3-A2JG	30	2.5	FEMALE	IV	NO	D3	Extremities	Regional Lymph Node	0	0	0	0	0	0	0	0	0	NA	0	0,0	1	1	0	0	1	0	1	1	0	0	0	0	0	2	1	0	1	1	0	0	0	0	0	0	0	0	0	0	0
TCGA-D3-A2JH	68	1	MALE	II	NO	D3	Extremities	regional (sub)cutaneous tissue	0	0	0	0	1	0	0	0	0	NA	0	R,0	2	1	0	0	2	2	2	1	1	2	0	0	2	2	0	0	0	1	2	0	0	2	1	0	1	1	0	0	1
TCGA-D3-A2JK	24	4.3	MALE	IV	YES	D3	Trunk	Regional Lymph Node	0	0	1	0	0	0	0	0	0	NA	0	r,0	0	1	0	1	2	1	1	2	0	0	0	0	0	0	0	0	0	0	1	0	0	0	0	0	0	0	0	0	1
TCGA-D3-A2JL	43	NA	FEMALE	NA	NA	D3	Extremities	Regional Lymph Node	0	0	1	0	0	0	0	0	0	NA	0	r,0	0	0	0	0	0	1	2	2	0	0	0	1	0	0	0	0	0	2	1	0	0	0	1	1	1	0	1	0	0
TCGA-D3-A2JN	46	NA	FEMALE	NA	NA	D3	NA	Regional Lymph Node	0	0	1	0	0	0	0	0	0	NA	0	r,0	0	0	0	0	2	1	1	1	2	0	0	0	2	0	1	2	1	2	0	0	0	0	0	1	0	0	0	0	2
TCGA-D3-A2JO	50	NA	FEMALE	NA	YES	D3	Extremities	regional (sub)cutaneous tissue	2	0	0	0	0	0	0	0	0	NA	0	r,r	3	1	1	0	3	1	1	1	1	0	0	0	1	7	1	1	1	3	2	1	1	1	2	1	1	2	1	0	1
TCGA-D3-A2JP	37	NA	MALE	NA	NA	D3	NA	Regional Lymph Node	0	0	1	0	1	0	0	0	0	NA	0	R,r	0	0	0	0	4	0	0	0	0	0	0	0	0	0	0	1	0	0	0	1	0	0	0	0	0	0	0	0	1
TCGA-D3-A3BZ	63	4.6	MALE	V	NO	D3	Head and Neck	Regional Lymph Node	0	0	0	0	0	0	0	2	0	NA	0	r,r	1	0	0	0	0	0	0	1	1	0	0	1	0	0	0	0	2	0	0	3	0	0	1	0	0	3	0	1	2
TCGA-D3-A3C1	28	NA	MALE	NA	NA	D3	Trunk	Regional Lymph Node	0	0	1	0	0	0	0	0	0	NA	0	r,0	1	0	0	0	2	0	1	2	0	0	0	0	3	0	1	0	0	0	0	1	0	1	1	2	0	1	0	0	0
TCGA-D3-A3C3	31	NA	FEMALE	NA	NA	D3	Trunk	Regional Lymph Node	1	0	0	0	0	0	1	0	0	NA	0	R,r	3	1	1	0	7	1	0	1	1	0	0	1	0	3	0	1	2	1	1	1	0	0	2	1	0	0	0	0	2
TCGA-D3-A3C6	54	1.3	FEMALE	IV	NO	D3	Extremities	Regional Lymph Node	0	0	0	0	0	0	0	0	1	NA	0	R,0	0	0	0	0	7	0	4	1	0	0	0	0	0	0	0	0	0	1	0	0	0	0	0	0	0	0	0	0	0
TCGA-D3-A3C7	57	NA	FEMALE	NA	NA	D3	NA	Regional Lymph Node	0	0	2	0	0	0	0	0	0	NA	0	r,r	0	0	0	0	3	1	1	0	1	0	0	0	3	3	2	4	0	0	1	3	1	1	1	0	0	0	0	0	1
TCGA-D3-A3C8	58	NA	FEMALE	NA	NA	D3	Head and Neck	regional (sub)cutaneous tissue	1	0	0	0	0	0	0	0	1	NA	0	R,r	0	0	0	0	3	0	1	1	0	0	0	0	0	0	0	0	0	1	0	0	0	1	0	0	0	0	0	0	1
TCGA-D3-A3CB	39	1.75	MALE	III	NA	D3	Trunk	Regional Lymph Node	0	0	0	0	0	0	1	0	1	NA	0	R,R	0	0	0	1	0	1	0	1	0	1	0	0	0	1	0	0	0	0	0	0	0	0	0	1	0	1	0	0	0
TCGA-D3-A3CC	69	7.2	FEMALE	V	YES	D3	Other	regional (sub)cutaneous tissue	0	0	0	0	0	0	0	0	0	NA	0	0,0	1	0	0	1	0	0	0	0	0	0	0	0	1	3	0	0	1	0	0	1	0	0	0	0	0	0	0	0	3
TCGA-D3-A3CE	74	NA	FEMALE	NA	NA	D3	NA	Regional Lymph Node	0	0	1	0	0	0	0	0	0	NA	0	r,0	0	0	0	0	0	0	0	0	0	0	0	0	0	0	0	0	2	0	0	1	0	0	1	0	1	0	0	0	0
TCGA-D3-A3CF	61	9	FEMALE	V	YES	D3	Other	Regional Lymph Node	1	0	0	0	0	0	0	0	0	NA	0	r,0	0	0	0	0	1	1	0	0	0	0	0	1	0	0	0	1	0	0	0	0	1	0	0	0	0	1	0	0	0
TCGA-D3-A3ML	70	2.3	MALE	IV	NO	D3	Head and Neck	Regional Lymph Node	0	0	0	0	0	0	2	0	0	NA	0	R,R	0	0	0	1	0	1	1	1	0	1	0	0	4	3	2	2	0	0	1	1	2	0	1	1	0	2	0	0	0
TCGA-D3-A3MO	47	NA	MALE	NA	NA	D3	Trunk	regional (sub)cutaneous tissue	0	0	0	0	0	0	1	0	0	NA	0	R,0	0	0	0	0	2	0	0	1	1	0	0	0	1	0	0	0	0	1	0	0	0	0	0	0	0	0	0	0	1
TCGA-D3-A3MR	42	NA	MALE	NA	NA	D3	NA	regional (sub)cutaneous tissue	0	0	0	0	1	0	0	0	1	NA	0	R,R	1	1	1	0	1	0	1	3	0	1	0	2	5	5	0	1	0	2	0	1	0	0	2	0	0	0	2	1	1
TCGA-D3-A3MU	53	2.9	MALE	IV	NO	D3	Trunk	Regional Lymph Node	0	0	1	0	0	0	1	0	0	NA	0	R,r	0	0	1	0	5	3	2	1	1	0	0	0	1	2	1	2	3	0	0	0	0	0	1	1	1	0	0	0	0
TCGA-D3-A3MV	38	1.2	FEMALE	IV	YES	D3	Extremities	regional (sub)cutaneous tissue	1	0	0	0	1	0	0	0	0	NA	0	R,r	0	1	0	0	1	3	2	2	0	1	0	0	2	0	0	0	0	0	1	0	0	2	0	0	0	0	0	0	1
TCGA-D3-A51E	39	1.2	FEMALE	III	NA	D3	Extremities	regional (sub)cutaneous tissue	0	0	0	0	0	0	0	0	0	NA	0	0,0	2	1	0	0	2	2	0	0	0	0	0	0	1	5	0	1	0	1	0	0	1	0	0	0	0	0	0	0	0
TCGA-D3-A51F	51	7	MALE	IV	YES	D3	Extremities	Regional Lymph Node	0	0	0	0	0	0	0	0	0	NA	0	0,0	2	0	0	0	2	0	0	2	0	0	0	0	1	0	0	0	0	0	0	0	0	0	0	0	0	0	0	0	0
TCGA-D3-A51G	35	0	MALE	I	NA	D3	Trunk	regional (sub)cutaneous tissue	0	0	0	0	0	0	1	0	1	NA	0	R,R	4	2	2	0	1	0	3	5	2	1	1	2	4	4	2	6	0	1	1	0	0	2	1	1	1	2	1	0	0
TCGA-D3-A51H	60	0.91	MALE	IV	YES	D3	Trunk	Regional Lymph Node	0	0	0	0	1	0	0	0	0	NA	0	R,0	0	0	0	0	0	0	0	0	0	0	0	0	0	0	0	0	0	0	0	0	0	0	0	0	0	0	0	0	0
TCGA-D3-A51J	19	NA	MALE	NA	NA	D3	NA	regional (sub)cutaneous tissue	0	0	0	0	0	0	1	0	0	NA	0	R,0	2	1	0	0	0	0	2	1	0	0	0	1	2	3	0	1	0	0	2	0	0	1	0	0	0	0	1	0	0
TCGA-D3-A51K	51	0	MALE	I	NA	D3	Extremities	Regional Lymph Node	0	0	0	0	0	0	0	1	0	NA	0	r,0	0	0	0	0	0	0	0	2	1	1	0	0	1	1	0	1	0	1	0	0	0	0	0	0	0	0	0	0	2
TCGA-D3-A51N	56	NA	FEMALE	NA	NA	D3	NA	Regional Lymph Node	0	0	1	0	0	0	0	0	0	NA	0	r,0	0	0	0	2	0	0	0	0	0	1	0	0	2	0	0	1	0	0	0	2	0	0	0	0	0	1	0	0	0
TCGA-D3-A51R	60	2.5	MALE	IV	NO	D3	Extremities	Regional Lymph Node	1	0	1	0	0	0	0	0	0	NA	0	r,r	1	0	0	0	2	0	2	0	2	0	0	0	3	6	2	2	1	0	1	0	1	0	1	0	1	1	1	1	0
TCGA-D3-A51T	59	4.2	FEMALE	IV	YES	D3	Trunk	Regional Lymph Node	0	0	0	0	1	0	0	1	0	NA	0	R,r	1	1	0	1	6	3	3	4	0	1	0	1	3	5	1	2	0	2	1	1	1	0	2	2	1	0	0	1	0
TCGA-D3-A5GN	15	0.6	FEMALE	III	NA	D3	Trunk	Regional Lymph Node	0	1	0	0	0	0	1	0	0	NA	0	R,R	1	0	0	0	8	1	2	1	1	0	0	1	1	3	0	0	0	1	0	1	0	1	0	0	0	1	1	0	0
TCGA-D3-A5GO	61	4.3	MALE	V	NA	D3	Head and Neck	Distant Metastasis	1	0	0	0	0	0	0	0	0	NA	0	r,0	1	2	2	1	2	2	1	3	0	0	0	1	4	2	3	8	0	2	0	0	2	0	1	1	1	1	1	3	1
TCGA-D3-A5GR	23	0.98	FEMALE	III	NA	D3	Extremities	Regional Lymph Node	0	0	0	0	1	0	1	0	0	NA	0	R,R	1	1	0	2	2	0	1	0	1	2	0	0	2	4	0	2	0	1	1	0	0	1	1	1	0	1	2	1	0
TCGA-D3-A5GS	58	0.62	MALE	II	NO	D3	Trunk	Regional Lymph Node	1	0	0	0	0	0	0	0	0	NA	0	r,0	0	1	1	0	2	0	1	0	0	0	0	0	0	0	0	0	2	0	0	0	1	0	0	0	0	1	1	0	0
TCGA-D3-A5GT	43	1.92	MALE	IV	YES	D3	Trunk	Primary Tumor	0	0	0	0	0	0	0	1	0	NA	0	r,0	1	0	0	0	1	0	0	0	0	0	1	0	1	0	0	1	0	1	0	0	0	0	0	0	1	0	0	0	0
TCGA-D3-A5GU	36	0.48	MALE	III	NO	D3	Extremities	Regional Lymph Node	0	0	0	0	0	0	0	0	1	NA	0	R,0	1	3	0	2	5	3	0	2	1	1	1	0	3	4	5	7	1	0	0	0	0	1	3	4	1	3	1	0	1
TCGA-D9-A148	40	NA	MALE	NA	NO	D9	Trunk	Regional Lymph Node	0	0	0	0	0	0	1	0	0	NA	0	R,0	0	1	0	1	0	0	0	0	0	0	0	0	1	3	0	1	1	2	0	1	0	0	1	0	0	1	1	0	0
TCGA-D9-A149	65	NA	FEMALE	NA	NO	D9	Trunk	regional (sub)cutaneous tissue	0	0	0	0	0	0	0	0	0	NA	0	0,0	0	1	1	0	0	0	2	1	0	0	0	1	2	0	0	1	0	1	0	0	0	0	0	0	1	0	0	0	0
TCGA-D9-A1JW	82	NA	MALE	NA	NO	D9	Head and Neck	Regional Lymph Node	0	0	0	0	0	0	0	0	0	NA	0	0,0	1	2	0	2	2	5	1	2	2	1	0	0	3	8	2	1	2	0	0	0	1	1	0	1	0	1	0	1	0
TCGA-D9-A1JX	80	NA	FEMALE	III	NO	D9	Extremities	Regional Lymph Node	0	0	1	1	0	0	0	0	0	NA	0	R,r	0	1	4	0	0	1	0	0	1	0	0	0	0	0	1	0	0	0	0	0	1	0	0	2	0	1	0	0	3
TCGA-D9-A1X3	63	12	MALE	V	YES	D9	Extremities	regional (sub)cutaneous tissue	0	0	0	0	0	1	0	0	0	NA	0	R,0	0	0	0	0	2	0	0	0	1	1	0	0	0	1	0	0	1	0	0	0	0	0	0	1	0	0	0	0	0
TCGA-D9-A3Z1	66	1.7	MALE	IV	NA	D9	NA	Regional Lymph Node	0	0	0	0	1	0	0	0	0	NA	0	R,0	1	1	1	0	0	1	0	1	2	1	0	1	0	5	0	1	1	1	0	0	1	0	1	0	0	1	0	0	0
TCGA-D9-A3Z3	39	3.9	FEMALE	IV	NO	D9	NA	Regional Lymph Node	0	0	0	0	0	0	0	0	0	NA	0	0,0	0	0	0	0	1	1	0	0	0	0	0	0	0	0	0	1	0	0	0	1	0	0	1	0	0	0	0	0	0
TCGA-D9-A3Z4	54	12	MALE	V	YES	D9	NA	Primary Tumor	0	0	1	0	0	0	0	0	0	NA	0	r,0	0	0	0	0	2	0	1	2	0	1	0	0	0	0	0	1	1	0	0	1	0	0	0	1	0	0	0	0	1
TCGA-D9-A4Z2	50	25	MALE	IV	YES	D9	Trunk	Primary Tumor	0	0	0	0	0	0	1	0	0	89G/R	2	R,R	1	0	1	1	0	0	0	0	0	0	0	1	0	0	0	0	0	0	0	0	0	0	1	0	0	0	1	0	0
TCGA-D9-A4Z3	73	75	FEMALE	V	YES	D9	Extremities	Primary Tumor	0	0	0	0	0	0	1	0	0	NA	0	R,0	2	2	0	2	3	2	1	3	1	1	1	1	3	3	0	2	1	2	2	0	0	2	1	5	1	4	1	3	3
TCGA-D9-A4Z6	54	NA	MALE	NA	NA	D9	Trunk	Regional Lymph Node	0	0	1	0	0	0	0	0	0	NA	0	r,0	0	0	0	1	3	0	0	1	0	0	0	0	1	3	0	0	0	1	0	0	0	0	0	1	1	0	0	0	1
TCGA-EB-A1NK	48	8	MALE	IV	YES	EB	Extremities	Primary Tumor	0	0	0	0	0	0	0	0	0	NA	0	0,0	0	1	0	0	2	0	1	1	0	0	0	0	0	0	0	0	0	0	0	1	0	1	1	0	0	0	1	1	0
TCGA-EB-A24C	56	10	MALE	NA	YES	EB	Trunk	Primary Tumor	0	0	0	0	0	0	0	0	0	NA	0	0,0	1	0	0	0	2	0	1	1	0	0	0	0	0	0	0	0	0	0	0	0	0	0	0	0	0	0	0	1	0
TCGA-EB-A24D	72	36	MALE	NA	NO	EB	Extremities	Primary Tumor	0	0	1	0	0	0	0	0	0	NA	0	r,0	3	0	0	1	4	1	1	0	0	0	0	2	1	1	1	0	1	1	0	2	0	0	2	0	1	1	0	1	2
TCGA-EB-A299	63	2	MALE	III	YES	EB	Extremities	Primary Tumor	0	0	1	0	0	0	0	0	0	NA	0	r,0	1	0	0	0	0	0	0	1	0	0	0	0	0	3	0	0	0	0	0	0	0	0	1	0	0	0	0	0	0
TCGA-EB-A3HV	37	13	MALE	IV	YES	EB	Trunk	Primary Tumor	0	0	0	0	1	0	0	0	0	NA	0	R,0	0	0	0	0	4	1	1	1	0	0	0	0	0	0	1	1	0	1	0	0	0	0	0	0	0	0	0	0	0
TCGA-EB-A3XB	63	NA	MALE	IV	NA	EB	Trunk	Primary Tumor	1	0	0	0	0	0	0	0	0	NA	0	r,0	0	0	2	1	2	1	0	0	0	0	1	0	1	6	3	0	2	1	3	0	1	3	0	0	0	0	1	0	0
TCGA-EB-A3XC	74	NA	MALE	NA	YES	EB	Trunk	Primary Tumor	0	0	0	0	0	0	0	0	0	NA	0	0,0	1	4	2	1	4	2	0	2	1	0	0	0	0	2	1	1	0	1	0	0	0	2	0	2	0	0	0	0	1
TCGA-EB-A3XD	53	NA	FEMALE	NA	NA	EB	Extremities	Primary Tumor	0	0	0	0	0	0	0	0	0	121D/E	2	R,0	0	0	0	0	1	0	1	0	0	0	0	0	2	1	1	0	0	0	0	0	0	0	0	0	0	0	0	0	0
TCGA-EB-A3XE	77	3	FEMALE	NA	NO	EB	Trunk	Primary Tumor	0	1	0	0	0	0	0	0	0	NA	0	R,0	0	0	0	1	1	0	0	1	0	0	0	0	0	1	0	0	0	0	0	0	0	0	0	0	0	1	0	0	0
TCGA-EB-A3Y6	56	4.5	FEMALE	NA	YES	EB	Extremities	Primary Tumor	0	0	1	0	0	0	0	0	0	NA	0	r,0	1	0	0	1	8	3	3	2	1	0	0	0	2	1	2	1	0	0	2	0	2	0	3	0	0	1	0	0	1
TCGA-EB-A3Y7	86	4	FEMALE	NA	NO	EB	Head and Neck	Primary Tumor	0	0	0	0	0	0	0	0	0	NA	0	0,0	0	3	0	0	4	1	1	3	1	1	0	2	6	3	0	4	2	0	1	2	2	1	3	0	2	0	2	1	1
TCGA-EB-A41A	90	7	MALE	NA	YES	EB	Head and Neck	Primary Tumor	0	0	1	1	0	0	0	0	0	NA	0	R,r	2	3	3	3	4	3	2	6	1	4	1	0	5	11	2	5	0	0	1	0	2	1	2	1	0	2	0	0	1
TCGA-EB-A41B	76	28	FEMALE	V	YES	EB	Extremities	Primary Tumor	1	0	1	0	0	0	0	0	0	NA	0	r,r	1	0	0	0	1	0	0	1	0	0	0	1	0	2	0	0	1	0	1	1	0	2	1	0	0	0	0	0	0
TCGA-EB-A430	NA	18	MALE	IV	YES	EB	Trunk	Primary Tumor	1	0	1	0	0	0	0	0	0	NA	0	r,r	1	0	0	1	1	0	2	0	0	0	0	1	1	4	0	2	0	0	0	0	0	0	1	0	1	0	0	0	1
TCGA-EB-A431	34	15	MALE	III	YES	EB	Extremities	Primary Tumor	0	0	0	0	0	1	0	0	0	NA	0	R,0	0	2	0	0	3	4	1	16	1	1	1	1	4	6	1	8	0	0	0	0	0	0	2	2	0	0	0	0	4
TCGA-EB-A44N	59	5	MALE	III	YES	EB	Extremities	Primary Tumor	0	0	0	0	1	0	0	0	0	NA	0	R,0	0	0	0	0	3	1	0	1	0	0	0	0	0	0	0	1	0	0	0	0	1	0	0	0	0	0	1	0	0
TCGA-EB-A44O	69	5	MALE	NA	NO	EB	Trunk	Primary Tumor	0	0	1	0	0	0	1	0	0	NA	0	R,r	1	0	1	0	2	4	0	0	1	1	1	0	2	3	0	1	1	0	0	1	0	2	1	0	0	0	0	0	0
TCGA-EB-A44P	58	NA	FEMALE	NA	NO	EB	Trunk	Primary Tumor	0	0	1	0	0	0	0	1	0	NA	0	r,r	0	3	0	1	0	2	1	0	1	0	0	1	0	0	1	1	1	0	2	0	0	0	1	1	0	1	0	0	1
TCGA-EB-A4IS	77	2.5	MALE	NA	YES	EB	Trunk	Primary Tumor	0	0	0	0	0	0	0	0	0	NA	0	0,0	3	1	0	0	2	4	2	2	3	2	0	0	3	2	1	1	0	1	0	0	0	1	5	1	1	1	0	0	0
TCGA-EB-A4OZ	41	18	FEMALE	V	NO	EB	Trunk	Primary Tumor	0	0	0	0	0	0	0	0	0	NA	0	0,0	0	0	0	0	0	1	0	0	0	0	0	0	0	1	0	0	0	0	0	0	0	0	0	0	0	0	0	0	1
TCGA-EB-A4P0	82	8	MALE	IV	YES	EB	Trunk	Primary Tumor	0	0	2	0	0	0	0	0	0	NA	0	r,r	1	1	0	0	3	0	3	0	0	1	0	0	0	1	0	1	0	1	0	1	0	2	0	0	0	0	0	0	1
TCGA-EB-A551	78	NA	FEMALE	NA	NA	EB	Extremities	Primary Tumor	1	0	0	0	0	0	0	0	0	NA	0	r,0	1	1	0	0	1	0	1	0	1	1	1	0	0	1	0	1	1	0	0	0	0	0	0	1	0	1	1	0	1
TCGA-EB-A553	62	NA	MALE	NA	NA	EB	Trunk	Primary Tumor	0	0	0	0	0	0	1	0	0	NA	0	R,0	1	2	0	1	5	4	3	2	1	1	0	0	5	4	1	1	2	0	1	2	4	3	0	0	0	1	1	0	2
TCGA-EB-A5SE	73	4	MALE	IV	YES	EB	Trunk	Primary Tumor	0	0	0	0	1	0	0	0	0	NA	0	R,0	0	0	0	0	0	0	0	2	1	0	0	1	0	1	0	0	0	0	0	1	0	0	0	3	0	0	0	0	2
TCGA-EB-A5UL	71	4	MALE	NA	NA	EB	Trunk	Regional Lymph Node	0	0	1	0	0	0	0	0	0	NA	0	r,0	1	1	1	0	0	3	1	8	0	0	0	0	3	1	0	5	0	2	0	0	1	1	1	3	0	0	0	2	0
TCGA-EB-A5UM	48	5	FEMALE	NA	YES	EB	Trunk	Primary Tumor	0	0	0	0	0	0	0	0	0	NA	0	0,0	0	0	0	3	4	3	0	1	1	1	0	0	3	1	0	2	0	0	0	0	0	0	1	0	0	1	0	0	1
TCGA-EB-A5UN	49	14	MALE	IV	YES	EB	Trunk	Distant Metastasis	0	0	1	0	1	0	0	0	0	NA	0	R,r	1	1	0	0	2	2	1	1	2	1	0	0	1	6	0	1	1	1	2	0	0	1	3	1	0	0	0	1	1
TCGA-EE-A17X	54	0.8	MALE	III	NO	EE	Trunk	Regional Lymph Node	0	0	0	0	0	0	0	0	0	NA	0	0,0	2	1	0	0	6	3	1	4	1	1	0	5	1	3	0	2	1	0	1	0	1	0	0	1	0	1	0	0	0
TCGA-EE-A17Z	57	29	MALE	V	NO	EE	Trunk	Regional Lymph Node	1	0	0	0	0	0	0	0	0	NA	0	r,0	0	2	1	0	0	0	0	0	0	0	0	0	0	0	0	0	0	0	1	0	0	0	0	0	0	0	0	1	0
TCGA-EE-A180	69	4.9	MALE	IV	NO	EE	Trunk	Distant Metastasis	0	0	0	0	0	0	1	0	0	NA	0	R,0	1	1	0	0	4	2	2	3	0	0	0	0	0	0	1	2	0	2	1	0	3	0	1	0	1	0	1	0	0
TCGA-EE-A181	82	2.5	FEMALE	IV	NA	EE	Extremities	Regional Lymph Node	0	0	1	0	0	0	0	0	0	NA	0	r,0	3	4	0	2	3	4	1	4	3	3	0	1	3	11	1	3	1	0	3	2	1	4	8	3	0	2	0	2	5
TCGA-EE-A182	84	14	FEMALE	V	YES	EE	Trunk	Distant Metastasis	0	0	1	0	1	0	0	0	0	NA	0	R,r	0	0	0	3	5	2	4	2	0	0	1	0	5	7	1	5	0	0	1	1	0	1	3	1	2	1	1	0	0
TCGA-EE-A183	48	NA	MALE	I	NA	EE	Trunk	Regional Lymph Node	0	0	0	0	0	0	1	0	0	NA	0	R,0	0	0	0	0	3	3	5	1	1	2	1	0	1	2	1	1	1	0	0	0	1	1	0	0	1	2	1	0	0
TCGA-EE-A184	72	1.95	MALE	IV	NO	EE	Extremities	Distant Metastasis	0	0	0	0	0	0	1	0	0	NA	0	R,0	0	0	2	3	101	11	29	76	4	0	0	4	7	7	3	12	0	0	0	0	0	0	0	1	0	0	0	0	1
TCGA-EE-A185	55	6	FEMALE	IV	YES	EE	Extremities	Regional Lymph Node	1	0	0	0	0	0	0	0	0	NA	0	r,0	1	0	0	1	1	1	0	0	0	0	0	0	1	2	0	2	0	0	0	0	2	0	0	0	0	0	0	0	2
TCGA-EE-A20B	66	2.6	FEMALE	III	NA	EE	Extremities	regional (sub)cutaneous tissue	0	0	0	0	1	0	1	0	0	NA	0	R,R	0	1	0	0	0	0	0	1	1	0	0	1	0	3	0	0	1	0	0	0	0	0	1	0	0	1	1	0	0
TCGA-EE-A20C	59	NA	MALE	I	NA	EE	Extremities	Distant Metastasis	0	1	0	0	1	0	0	0	0	NA	0	R,R	2	3	1	2	8	8	4	3	1	2	0	2	7	12	1	6	2	1	4	2	5	4	4	5	2	1	1	2	3
TCGA-EE-A20F	53	0.5	MALE	NA	NA	EE	Extremities	Regional Lymph Node	0	0	0	0	0	0	1	0	0	NA	0	R,0	1	3	0	0	0	1	1	2	2	1	0	0	2	0	1	1	0	0	0	2	0	0	0	1	1	0	0	1	1
TCGA-EE-A20H	56	1.05	MALE	III	NA	EE	Extremities	Distant Metastasis	0	0	0	0	0	0	1	1	0	NA	0	R,r	3	0	2	1	0	1	1	0	0	2	1	3	1	4	2	2	1	0	0	3	0	0	2	1	0	1	1	0	0
TCGA-EE-A20I	79	NA	MALE	NA	YES	EE	Extremities	regional (sub)cutaneous tissue	0	0	0	0	0	0	0	0	0	NA	0	0,0	0	0	0	0	0	2	0	0	0	0	0	0	1	0	0	1	1	0	0	0	0	0	0	0	0	1	0	0	1
TCGA-EE-A29A	68	2.3	MALE	IV	NO	EE	Trunk	Distant Metastasis	2	0	0	0	0	0	0	0	0	NA	0	r,r	0	1	0	0	2	2	0	0	1	0	0	0	0	1	0	1	1	0	0	1	2	0	1	0	0	0	0	0	0
TCGA-EE-A29B	67	4	MALE	III	YES	EE	Extremities	Distant Metastasis	0	0	0	0	0	0	1	0	0	NA	0	R,0	1	0	0	0	2	1	0	2	0	0	0	0	0	2	0	0	0	0	0	0	0	0	1	1	0	0	0	1	1
TCGA-EE-A29C	20	1.7	MALE	IV	NO	EE	Trunk	Regional Lymph Node	2	0	0	0	0	0	0	0	0	NA	0	r,r	0	0	0	1	2	0	0	0	1	0	0	0	1	0	0	0	2	2	0	0	0	0	1	0	0	0	1	0	0
TCGA-EE-A29D	87	3.2	MALE	IV	YES	EE	Head and Neck	Regional Lymph Node	0	0	0	0	1	0	0	0	0	213R/W	1	R,r	4	3	1	4	12	9	2	3	2	3	3	1	10	11	2	4	2	2	2	3	1	0	5	1	2	3	3	1	3
TCGA-EE-A29E	54	3.2	MALE	IV	NO	EE	Extremities	Regional Lymph Node	0	0	0	0	0	0	0	0	0	NA	0	0,0	3	2	0	0	7	4	2	12	0	2	1	1	4	14	2	7	0	1	0	2	0	5	0	3	0	1	1	2	1
TCGA-EE-A29G	53	7.4	MALE	V	NO	EE	Head and Neck	regional (sub)cutaneous tissue	0	0	0	0	0	0	0	0	0	NA	0	0,0	3	0	0	0	1	0	0	0	0	0	0	1	1	0	1	0	2	0	1	1	2	1	0	1	0	0	0	0	0
TCGA-EE-A29H	59	1	FEMALE	II	NO	EE	Trunk	Regional Lymph Node	1	0	0	0	0	0	1	0	0	NA	0	R,r	0	2	0	1	4	0	0	2	0	0	0	0	0	1	0	1	0	1	0	0	1	1	0	0	1	0	0	0	0
TCGA-EE-A29L	78	7	MALE	V	YES	EE	Extremities	Regional Lymph Node	0	0	0	0	0	0	2	0	0	NA	0	R,R	1	1	0	1	3	4	1	6	1	0	0	0	3	7	2	1	1	1	1	0	2	3	5	1	0	2	0	0	1
TCGA-EE-A29M	33	1.02	FEMALE	III	NO	EE	Extremities	Regional Lymph Node	1	1	0	0	0	0	0	0	0	NA	0	R,r	3	3	0	0	6	5	4	5	1	2	0	1	5	6	1	3	0	1	1	0	3	2	3	2	1	0	2	1	0
TCGA-EE-A29N	78	NA	MALE	NA	NA	EE	Trunk	Regional Lymph Node	0	0	0	0	0	0	1	1	0	NA	0	R,r	1	1	1	0	1	0	0	1	0	2	0	0	0	1	0	1	0	1	1	2	1	4	1	1	0	2	1	0	2
TCGA-EE-A29P	73	4.5	FEMALE	IV	YES	EE	Trunk	Regional Lymph Node	1	0	1	0	0	0	0	0	0	NA	0	r,r	0	1	0	1	0	1	2	0	0	1	0	0	0	0	0	0	1	0	0	0	0	1	0	0	0	0	1	0	1
TCGA-EE-A29Q	70	2.3	FEMALE	IV	YES	EE	Extremities	regional (sub)cutaneous tissue	0	0	0	0	0	0	0	1	0	NA	0	r,0	1	0	0	0	1	2	0	0	1	0	0	1	2	1	1	0	0	0	0	1	0	0	1	1	0	0	0	0	2
TCGA-EE-A29R	48	3.5	FEMALE	V	YES	EE	Head and Neck	Regional Lymph Node	0	0	0	0	0	0	0	0	0	NA	0	0,0	0	0	0	2	1	0	0	1	1	0	0	0	1	6	0	3	0	0	1	0	1	0	0	0	0	0	0	1	1
TCGA-EE-A29S	79	2.5	MALE	IV	NO	EE	Extremities	Regional Lymph Node	1	0	1	0	0	0	0	0	0	NA	0	r,r	1	2	0	0	2	5	0	1	1	1	0	1	1	6	2	0	0	0	2	0	0	1	3	1	1	1	3	2	0
TCGA-EE-A29V	85	3.5	MALE	IV	YES	EE	Head and Neck	Distant Metastasis	0	0	0	0	0	0	0	1	0	NA	0	r,0	3	1	0	1	3	1	0	3	1	1	0	0	2	4	0	1	1	1	1	1	1	0	2	2	0	1	1	1	1
TCGA-EE-A29W	42	0	MALE	I	NA	EE	Extremities	Regional Lymph Node	0	0	0	0	0	0	0	0	1	NA	0	R,0	0	0	0	0	2	0	1	0	0	0	0	0	0	1	0	1	0	0	0	0	0	1	1	1	0	0	0	0	0
TCGA-EE-A29X	58	2	FEMALE	IV	NO	EE	Head and Neck	Regional Lymph Node	0	0	0	0	0	0	0	0	0	NA	0	0,0	0	0	0	0	0	0	3	0	1	0	0	0	0	0	0	0	0	1	0	0	0	1	1	0	0	0	0	0	0
TCGA-EE-A2A0	77	2.2	FEMALE	IV	NO	EE	Extremities	Regional Lymph Node	0	0	0	1	0	0	0	0	0	NA	0	R,0	0	0	0	0	0	0	0	1	1	0	0	0	1	2	1	0	2	0	0	0	0	0	1	1	0	0	0	1	0
TCGA-EE-A2A1	46	1.3	MALE	IV	NO	EE	Extremities	Regional Lymph Node	0	0	0	0	1	0	0	0	0	NA	0	R,0	0	2	0	0	2	0	0	1	0	1	0	1	1	3	0	0	0	1	0	0	1	0	0	1	1	0	0	0	1
TCGA-EE-A2A2	71	7	MALE	IV	YES	EE	Trunk	Regional Lymph Node	1	0	0	0	0	0	0	0	0	NA	0	r,0	1	4	1	0	6	5	4	3	3	1	0	1	5	11	0	6	1	2	3	1	2	4	1	2	1	1	1	0	1
TCGA-EE-A2A5	43	1.1	MALE	IV	NO	EE	Extremities	regional (sub)cutaneous tissue	0	0	0	0	1	0	0	0	0	NA	0	R,0	0	1	0	0	0	0	0	1	0	0	0	0	2	2	1	0	0	0	0	0	0	0	1	0	0	0	0	0	0
TCGA-EE-A2A6	43	0.55	MALE	II	NO	EE	Trunk	Regional Lymph Node	0	0	0	0	0	0	1	0	0	NA	0	R,0	0	0	0	0	1	2	0	0	0	0	0	0	0	1	0	0	0	1	0	0	0	1	0	0	0	0	0	0	0
TCGA-EE-A2GB	51	1.65	MALE	III	YES	EE	Trunk	Regional Lymph Node	1	0	0	0	0	0	0	0	0	NA	0	r,0	0	1	0	0	3	2	1	2	0	0	0	0	2	3	0	2	0	0	1	1	0	1	1	1	0	2	1	0	0
TCGA-EE-A2GC	82	2.3	MALE	III	YES	EE	Head and Neck	Regional Lymph Node	0	0	0	0	0	0	0	0	0	NA	0	0,0	2	2	2	3	9	5	2	5	2	1	0	0	6	10	1	7	3	1	3	0	0	4	1	1	0	6	0	1	1
TCGA-EE-A2GD	58	4.4	FEMALE	IV	YES	EE	Extremities	regional (sub)cutaneous tissue	1	0	0	0	1	0	0	0	0	NA	0	R,r	1	1	0	1	1	0	0	0	3	1	0	1	2	5	2	1	0	0	0	0	0	0	2	1	0	0	0	2	2
TCGA-EE-A2GE	44	0.9	MALE	III	NO	EE	Trunk	Regional Lymph Node	0	0	1	0	1	0	0	0	0	NA	0	R,r	0	1	0	0	0	1	1	2	0	0	0	1	2	1	1	0	0	0	0	1	0	1	2	0	0	0	0	1	0
TCGA-EE-A2GH	34	0.8	MALE	III	NA	EE	Trunk	Regional Lymph Node	0	0	0	0	0	0	2	0	0	NA	0	R,R	0	0	0	1	2	1	0	0	0	1	0	0	0	0	0	2	1	0	0	0	0	0	0	0	0	0	0	0	1
TCGA-EE-A2GI	39	0.65	MALE	III	NO	EE	Extremities	Regional Lymph Node	0	0	0	0	0	0	1	0	0	NA	0	R,0	5	1	0	4	2	4	2	5	1	1	1	0	2	5	1	3	0	0	3	0	1	1	3	2	0	0	1	0	1
TCGA-EE-A2GJ	83	0.4	MALE	II	NO	EE	Extremities	Regional Lymph Node	0	0	0	0	0	0	0	0	0	NA	0	0,0	2	0	0	0	1	1	2	2	1	0	0	0	2	4	1	1	1	3	0	4	1	1	2	2	0	1	0	0	0
TCGA-EE-A2GK	46	0.8	FEMALE	III	NA	EE	Trunk	Regional Lymph Node	0	0	2	0	0	0	0	0	0	NA	0	r,r	0	0	0	0	0	0	0	0	0	0	0	0	0	0	0	0	0	0	0	0	0	0	0	0	0	0	0	0	0
TCGA-EE-A2GL	40	3.1	FEMALE	IV	NO	EE	Extremities	Regional Lymph Node	0	1	0	0	0	0	0	0	1	NA	0	R,R	2	1	2	1	2	0	0	1	1	1	0	0	0	3	0	0	1	0	0	0	0	0	2	1	0	1	0	0	3
TCGA-EE-A2GM	70	6.5	FEMALE	IV	YES	EE	Trunk	regional (sub)cutaneous tissue	0	0	1	0	0	0	0	1	0	NA	0	r,r	1	3	0	0	1	0	0	1	1	1	0	0	2	4	0	2	1	0	0	0	0	3	0	0	0	0	0	0	0
TCGA-EE-A2GN	67	1.9	MALE	IV	YES	EE	Trunk	regional (sub)cutaneous tissue	0	0	0	0	1	0	0	0	0	NA	0	R,0	1	1	1	0	0	2	2	2	1	1	0	1	0	1	0	0	1	1	1	0	0	0	1	0	0	0	0	0	1
TCGA-EE-A2GO	66	3.4	FEMALE	IV	NO	EE	Extremities	regional (sub)cutaneous tissue	1	0	0	0	1	0	0	0	0	NA	0	R,r	5	1	0	0	3	3	0	7	2	3	2	0	4	11	1	3	1	1	4	1	2	0	4	2	0	2	4	1	1
TCGA-EE-A2GP	80	4.2	MALE	IV	YES	EE	Extremities	regional (sub)cutaneous tissue	0	0	0	0	0	0	0	0	0	NA	0	0,0	0	2	1	1	3	1	0	1	0	0	0	2	0	5	0	1	0	1	0	0	0	1	3	1	0	0	2	0	0
TCGA-EE-A2GR	78	6.9	MALE	IV	NA	EE	Extremities	regional (sub)cutaneous tissue	0	0	0	0	0	0	0	1	0	NA	0	r,0	4	3	1	3	1	0	1	2	0	1	0	0	3	7	1	4	1	1	1	3	0	1	4	2	0	1	2	1	1
TCGA-EE-A2GS	28	1.8	FEMALE	IV	NO	EE	Extremities	Regional Lymph Node	1	0	0	0	0	0	0	0	0	306R/H	2	R,r	0	0	0	0	0	1	0	1	1	0	0	0	1	3	2	0	0	0	0	1	0	1	1	2	0	0	2	0	0
TCGA-EE-A2GT	77	2.2	MALE	IV	NO	EE	Trunk	Regional Lymph Node	0	0	0	0	0	0	0	0	0	NA	0	0,0	1	0	0	0	2	0	1	0	0	0	0	0	1	1	1	1	0	0	0	0	0	1	0	4	1	0	0	0	1
TCGA-EE-A2GU	65	0.3	FEMALE	II	NO	EE	Extremities	Regional Lymph Node	1	0	0	0	0	0	1	0	0	NA	0	R,r	1	3	0	0	0	0	1	0	1	2	0	1	0	1	0	1	0	2	0	0	2	1	0	0	0	0	0	1	0
TCGA-EE-A2M5	49	0.8	MALE	III	NO	EE	Trunk	Regional Lymph Node	0	1	1	0	0	0	0	0	0	NA	0	R,r	6	2	0	3	5	0	3	5	0	2	0	0	3	8	2	4	3	0	0	2	1	0	2	2	2	3	1	1	2
TCGA-EE-A2M6	61	0.7	MALE	II	NO	EE	Trunk	Regional Lymph Node	0	0	1	0	0	0	0	0	0	NA	0	r,0	2	1	1	0	5	0	1	0	2	1	0	1	0	4	0	2	2	0	0	1	0	0	1	1	0	1	1	0	1
TCGA-EE-A2M7	66	2.2	MALE	III	NA	EE	Trunk	Regional Lymph Node	1	0	0	0	0	0	1	0	0	NA	0	R,r	0	0	0	0	5	3	1	1	2	0	0	0	0	0	1	1	0	0	0	0	1	2	0	0	0	0	0	0	1
TCGA-EE-A2M8	54	2	FEMALE	IV	NO	EE	Extremities	Regional Lymph Node	0	0	1	0	0	0	0	0	0	NA	0	r,0	0	2	0	0	0	1	0	0	0	0	0	0	0	0	0	0	0	0	1	0	0	0	0	1	0	0	0	1	1
TCGA-EE-A2MC	73	1	MALE	III	NO	EE	Extremities	Regional Lymph Node	1	0	0	0	0	0	0	0	1	NA	0	R,r	0	2	1	0	3	2	0	0	2	0	0	0	1	4	1	0	0	0	3	0	0	2	0	1	0	0	0	1	1
TCGA-EE-A2MD	52	3	MALE	III	YES	EE	Extremities	Regional Lymph Node	0	0	1	0	0	0	0	1	0	NA	0	r,r	2	0	0	1	2	1	3	4	1	0	1	0	0	1	4	7	0	1	2	0	0	1	1	2	0	0	0	0	2
TCGA-EE-A2ME	51	0.52	MALE	III	NO	EE	Trunk	Regional Lymph Node	0	0	0	0	0	0	0	0	0	NA	0	0,0	0	0	0	0	0	0	0	0	0	0	0	0	0	0	1	0	0	0	0	0	0	0	0	0	0	0	0	1	0
TCGA-EE-A2MG	23	0.7	MALE	III	NA	EE	Trunk	Regional Lymph Node	0	0	0	0	0	0	0	0	0	152Y/*|156V/L	4	R,R	1	0	0	0	2	0	1	0	0	0	0	0	0	0	0	0	0	0	0	0	0	0	0	0	0	1	0	0	0
TCGA-EE-A2MH	66	3.4	MALE	V	NO	EE	Trunk	Regional Lymph Node	0	0	1	0	0	0	0	0	0	NA	0	r,0	1	0	0	0	2	0	0	0	0	0	0	0	0	1	0	0	0	0	0	0	0	0	0	1	0	0	0	0	0
TCGA-EE-A2MI	43	0.4	MALE	II	NA	EE	Extremities	Regional Lymph Node	1	0	0	0	0	1	0	0	0	NA	0	R,r	0	2	0	0	2	2	0	1	1	1	0	2	0	6	0	1	0	1	0	1	3	1	1	1	0	1	0	0	0
TCGA-EE-A2MJ	60	11	MALE	V	NO	EE	Trunk	Regional Lymph Node	0	0	0	0	0	0	1	1	0	NA	0	R,r	2	0	1	1	1	3	0	3	0	1	0	0	0	3	0	4	3	0	0	2	0	4	4	1	0	1	0	2	2
TCGA-EE-A2MK	18	5.2	FEMALE	IV	NO	EE	Extremities	Regional Lymph Node	1	0	0	0	0	0	1	0	0	NA	0	R,r	0	1	0	0	0	0	1	0	0	0	0	0	0	0	0	1	0	0	1	1	0	1	1	1	0	0	0	0	1
TCGA-EE-A2ML	35	3	MALE	III	NO	EE	Trunk	Regional Lymph Node	0	0	0	0	1	0	1	0	0	NA	0	R,R	1	1	0	0	0	1	3	1	0	0	0	2	1	5	0	0	0	1	0	0	1	0	1	1	0	4	0	0	1
TCGA-EE-A2MM	63	0.6	FEMALE	III	NA	EE	Trunk	Regional Lymph Node	2	0	0	0	0	0	0	0	0	NA	0	r,r	0	0	0	0	1	4	1	0	2	0	0	0	0	0	3	4	0	1	0	0	0	2	2	0	0	1	0	0	0
TCGA-EE-A2MN	58	1	MALE	III	NO	EE	Trunk	Regional Lymph Node	1	0	0	0	0	0	0	0	0	NA	0	r,0	1	0	0	0	1	0	1	0	0	0	0	0	0	0	0	0	1	1	0	0	0	1	1	0	0	0	0	0	0
TCGA-EE-A2MP	34	1.05	FEMALE	NA	NA	EE	Extremities	Regional Lymph Node	0	0	0	0	1	0	0	0	0	NA	0	R,0	0	0	0	0	1	1	1	0	1	0	0	0	0	0	1	1	0	0	0	0	1	0	3	0	0	0	0	0	0
TCGA-EE-A2MQ	70	3.1	FEMALE	IV	NO	EE	Trunk	Regional Lymph Node	0	0	0	0	1	0	0	0	0	NA	0	R,0	1	0	0	0	3	0	1	1	0	1	0	0	1	2	0	0	0	1	1	0	1	0	1	1	0	1	1	0	0
TCGA-EE-A2MR	61	1.25	MALE	III	NO	EE	Trunk	Regional Lymph Node	0	0	1	0	1	0	0	0	0	NA	0	R,r	1	5	0	1	6	6	10	10	1	3	0	1	3	5	1	9	0	0	0	0	1	2	2	2	0	2	1	3	1
TCGA-EE-A2MS	72	1.8	MALE	IV	NO	EE	Extremities	Regional Lymph Node	1	0	0	0	0	0	0	0	0	NA	0	r,0	4	6	2	0	6	8	3	6	2	3	1	1	6	15	2	4	0	2	2	0	0	3	3	2	1	0	0	0	2
TCGA-EE-A2MT	45	1.5	MALE	IV	NO	EE	Trunk	Regional Lymph Node	0	0	0	0	0	0	0	1	0	NA	0	r,0	0	2	1	0	1	1	0	1	1	2	0	2	1	4	1	1	0	2	0	1	0	2	1	1	0	1	0	0	2
TCGA-EE-A2MU	71	0.5	MALE	II	NO	EE	Extremities	regional (sub)cutaneous tissue	0	0	0	0	0	0	0	0	0	NA	0	0,0	5	2	1	1	1	0	0	0	2	1	0	0	0	3	0	1	0	0	0	0	0	1	1	0	0	0	0	0	1
TCGA-EE-A3AA	47	NA	MALE	NA	NA	EE	NA	Regional Lymph Node	1	0	0	0	0	0	0	0	0	NA	0	r,0	1	0	0	1	3	1	1	1	0	0	0	0	3	4	0	3	0	0	2	0	1	2	0	1	0	2	0	0	0
TCGA-EE-A3AB	30	NA	MALE	NA	NA	EE	NA	Regional Lymph Node	0	0	0	0	1	0	0	0	0	NA	0	R,0	2	0	0	1	5	1	1	1	0	4	0	0	1	0	1	0	4	0	2	1	1	1	4	1	0	1	0	3	1
TCGA-EE-A3AC	47	NA	MALE	NA	NA	EE	NA	Regional Lymph Node	1	0	0	0	0	0	0	0	1	NA	0	R,r	2	1	0	0	1	0	1	1	0	1	0	0	2	4	1	3	1	1	2	2	2	0	0	2	0	2	1	0	0
TCGA-EE-A3AD	50	NA	MALE	NA	NA	EE	NA	Regional Lymph Node	0	0	0	0	0	0	1	1	0	NA	0	R,r	0	0	1	1	0	0	2	2	1	0	0	0	0	0	0	0	1	0	0	1	0	0	2	0	1	0	0	1	1
TCGA-EE-A3AE	52	0.9	FEMALE	III	NO	EE	Extremities	Regional Lymph Node	0	0	0	0	0	0	0	0	0	NA	0	0,0	1	0	0	2	2	7	0	2	2	0	2	2	0	4	0	1	0	1	1	0	1	1	1	2	1	1	0	0	1
TCGA-EE-A3AF	48	NA	FEMALE	NA	NA	EE	NA	Regional Lymph Node	0	1	0	0	0	0	0	0	0	NA	0	R,0	1	5	1	0	8	2	0	3	0	1	0	0	2	4	1	2	0	1	0	1	1	2	0	0	1	1	1	1	3
TCGA-EE-A3AG	25	NA	MALE	NA	NA	EE	NA	regional (sub)cutaneous tissue	1	0	0	0	0	0	1	0	0	NA	0	R,r	3	1	0	1	4	4	3	2	2	3	0	1	3	5	3	3	0	2	3	1	1	3	5	4	1	0	0	3	1
TCGA-EE-A3AH	30	3.7	MALE	III	NO	EE	Extremities	Regional Lymph Node	0	1	0	0	0	0	0	0	0	NA	0	R,0	0	0	0	0	2	0	1	0	1	1	0	1	1	1	1	0	0	1	0	0	0	0	0	0	0	0	0	0	0
TCGA-EE-A3J5	71	4.8	MALE	V	NO	EE	Extremities	regional (sub)cutaneous tissue	0	0	0	0	1	0	0	0	1	NA	0	R,R	7	2	0	3	11	4	4	7	1	3	0	1	8	11	7	7	0	3	5	4	0	3	2	3	1	0	0	1	3
TCGA-EE-A3J8	59	4.8	MALE	IV	NO	EE	Trunk	regional (sub)cutaneous tissue	0	0	0	0	1	0	0	0	0	NA	0	R,0	0	0	0	0	1	0	0	1	1	0	1	0	1	1	0	2	0	0	0	0	0	1	0	0	0	0	0	2	0
TCGA-EE-A3JA	44	1.5	MALE	IV	NO	EE	Extremities	Regional Lymph Node	0	0	0	0	0	0	0	0	1	NA	0	R,0	2	0	0	0	1	0	0	4	1	2	3	0	0	4	1	3	1	0	0	0	1	0	1	2	0	2	0	0	0
TCGA-EE-A3JH	54	1.3	MALE	III	NA	EE	Trunk	Regional Lymph Node	0	0	0	0	1	0	0	0	0	NA	0	R,0	0	0	0	0	0	0	1	0	1	0	0	0	0	0	2	0	2	0	0	1	0	1	0	0	0	0	0	1	0
TCGA-EE-A3JI	48	1.2	MALE	IV	NO	EE	Extremities	Regional Lymph Node	1	1	0	0	0	0	0	0	0	NA	0	R,r	4	3	2	2	10	5	2	1	1	1	0	2	6	10	0	3	1	3	0	3	1	3	3	2	1	3	2	0	4
TCGA-ER-A193	62	NA	MALE	NA	NO	ER	Head and Neck	Regional Lymph Node	0	0	0	0	0	0	1	0	0	NA	0	R,0	2	1	1	2	3	2	1	3	1	1	0	1	7	9	1	3	2	3	2	2	0	1	5	1	1	2	1	0	1
TCGA-ER-A194	77	4.5	MALE	IV	YES	ER	Other	Primary Tumor	2	0	0	0	0	0	0	0	0	NA	0	r,r	1	1	1	1	8	1	1	4	2	0	0	0	2	2	0	3	1	2	0	1	0	2	2	0	0	1	2	1	2
TCGA-ER-A195	46	NA	MALE	NA	NA	ER	Trunk	Regional Lymph Node	0	0	1	0	0	0	0	0	0	NA	0	r,0	1	1	0	0	0	0	0	0	0	0	0	1	0	0	0	1	0	0	0	0	1	0	0	0	0	2	0	1	0
TCGA-ER-A198	45	10	MALE	NA	YES	ER	Other	regional (sub)cutaneous tissue	0	0	0	0	0	0	0	1	0	NA	0	r,0	1	0	0	1	5	3	0	1	0	0	0	0	0	0	1	0	1	0	0	0	0	0	0	2	1	0	0	0	0
TCGA-ER-A199	86	3	FEMALE	IV	YES	ER	Extremities	Regional Lymph Node	0	0	0	0	1	0	0	0	0	NA	0	R,0	0	1	1	1	2	0	0	0	0	0	0	0	0	2	0	0	0	0	0	1	0	0	0	0	0	1	1	0	0
TCGA-ER-A19A	79	NA	MALE	NA	NA	ER	NA	regional (sub)cutaneous tissue	0	0	0	0	0	0	0	0	0	NA	0	0,0	0	0	0	1	0	0	0	0	0	0	0	0	0	1	0	0	0	0	1	0	0	0	0	0	0	0	0	0	0
TCGA-ER-A19B	42	NA	MALE	NA	NA	ER	Trunk	regional (sub)cutaneous tissue	0	0	0	0	2	0	0	0	0	NA	0	R,R	0	1	0	0	1	0	1	0	0	0	0	0	1	0	0	0	0	0	1	0	0	1	0	0	0	0	0	2	0
TCGA-ER-A19C	77	0.75	MALE	III	NO	ER	Trunk	Regional Lymph Node	0	0	0	0	0	0	0	0	0	NA	0	0,0	0	0	0	0	1	0	0	0	0	0	0	0	0	1	0	0	0	0	0	1	0	0	0	1	0	0	1	0	0
TCGA-ER-A19D	46	1.75	FEMALE	IV	NO	ER	Trunk	regional (sub)cutaneous tissue	1	0	0	0	0	0	0	0	0	NA	0	r,0	1	0	0	1	2	0	0	1	1	1	1	0	1	0	0	1	0	1	2	0	0	0	1	0	0	0	1	0	1
TCGA-ER-A19E	36	1.1	FEMALE	III	NO	ER	Extremities	Regional Lymph Node	0	1	0	0	0	0	0	0	0	NA	0	R,0	3	4	2	1	2	2	1	3	1	3	0	0	3	1	2	2	2	0	2	0	2	4	2	1	0	1	0	2	3
TCGA-ER-A19F	82	6.7	MALE	NA	NA	ER	Extremities	Regional Lymph Node	0	0	0	0	0	0	0	0	0	NA	0	0,0	3	0	2	1	2	1	3	2	0	2	1	1	2	5	0	3	0	1	1	0	0	2	1	2	0	2	1	0	0
TCGA-ER-A19G	48	1.6	FEMALE	II	NO	ER	Extremities	Regional Lymph Node	0	0	0	0	0	0	1	0	0	NA	0	R,0	1	0	0	1	2	2	0	4	0	0	1	0	1	0	3	1	0	0	1	0	2	0	3	0	0	2	2	0	1
TCGA-ER-A19H	40	0.4	MALE	II	NA	ER	Trunk	regional (sub)cutaneous tissue	1	0	0	0	0	0	0	0	0	NA	0	r,0	1	0	0	0	2	2	2	2	1	0	0	0	1	1	0	0	0	0	0	0	2	0	0	0	0	0	0	0	0
TCGA-ER-A19J	54	NA	MALE	NA	NA	ER	NA	Regional Lymph Node	0	0	0	0	0	0	0	0	0	NA	0	0,0	0	1	0	0	0	0	0	0	0	0	0	1	0	0	1	0	0	1	1	0	0	0	1	1	0	0	0	0	2
TCGA-ER-A19K	79	6.8	FEMALE	V	YES	ER	Head and Neck	Primary Tumor	1	0	0	0	0	0	0	0	0	NA	0	r,0	0	1	0	0	2	1	0	0	1	1	1	0	0	1	0	0	2	0	0	0	1	0	1	0	0	0	0	0	2
TCGA-ER-A19L	35	NA	MALE	NA	NA	ER	Extremities	Regional Lymph Node	1	0	0	0	0	0	1	0	0	NA	0	R,r	1	0	0	0	0	1	0	0	0	0	0	0	0	0	0	0	0	1	0	0	0	0	1	0	0	1	0	0	0
TCGA-ER-A19M	36	1.9	MALE	IV	NO	ER	Extremities	Regional Lymph Node	0	0	1	0	0	0	1	0	0	NA	0	R,r	1	0	0	0	3	2	0	1	0	0	2	0	1	1	0	0	1	0	2	0	0	2	2	1	1	0	0	0	0
TCGA-ER-A19N	47	NA	MALE	NA	NA	ER	NA	Regional Lymph Node	0	0	0	0	1	0	0	0	0	NA	0	R,0	0	0	0	1	2	1	2	0	0	1	0	0	2	0	1	1	0	0	1	0	1	1	0	0	1	0	0	0	0
TCGA-ER-A19O	56	NA	MALE	NA	NA	ER	Trunk	Regional Lymph Node	0	0	0	0	0	0	0	0	0	NA	0	0,0	0	0	0	0	1	2	0	1	0	0	0	0	0	0	0	0	0	0	0	0	0	0	0	0	0	1	0	0	0
TCGA-ER-A19P	47	NA	FEMALE	IV	NA	ER	Extremities	Regional Lymph Node	0	0	0	0	0	0	0	0	0	NA	0	0,0	4	0	1	1	22	8	11	2	3	1	3	1	8	1	5	2	0	0	0	0	16	14	22	6	0	1	1	1	0
TCGA-ER-A19Q	37	1.2	FEMALE	III	NO	ER	Extremities	Regional Lymph Node	0	0	1	0	0	0	0	0	0	NA	0	r,0	1	0	0	0	0	0	0	0	0	0	0	0	0	0	0	0	1	0	0	0	0	0	1	0	0	0	0	0	1
TCGA-ER-A19S	81	NA	FEMALE	NA	NA	ER	NA	Regional Lymph Node	0	1	0	0	0	0	0	0	0	NA	0	R,0	1	2	0	0	3	0	0	0	0	1	1	0	0	0	0	0	1	1	1	0	0	0	1	0	0	0	0	0	0
TCGA-ER-A1A1	58	NA	MALE	NA	NA	ER	NA	Regional Lymph Node	0	0	1	0	0	0	0	0	0	NA	0	r,0	0	0	0	0	0	0	0	0	0	0	0	0	0	0	0	0	0	0	0	0	0	0	0	0	0	0	0	0	0
TCGA-ER-A2NC	50	1.97	MALE	NA	NO	ER	Extremities	Distant Metastasis	1	0	0	0	0	0	0	0	1	NA	0	R,r	1	0	0	1	1	2	0	3	0	0	0	0	1	4	1	0	0	0	0	0	1	1	2	0	0	1	0	1	3
TCGA-ER-A2ND	57	1	FEMALE	IV	NO	ER	Extremities	Distant Metastasis	0	0	0	0	0	0	0	0	1	NA	0	R,0	1	0	0	0	0	1	1	0	1	0	0	0	1	3	0	0	0	0	0	0	0	0	0	0	0	0	0	0	0
TCGA-ER-A2NF	53	4	MALE	V	YES	ER	Head and Neck	Primary Tumor	0	0	0	0	0	0	1	0	0	NA	0	R,0	0	0	0	0	0	0	0	0	0	0	1	0	0	1	0	0	0	0	0	0	0	0	0	0	0	0	0	0	0
TCGA-ER-A2NG	43	3	FEMALE	III	YES	ER	Trunk	Regional Lymph Node	0	0	0	0	1	1	0	0	0	NA	0	R,R	0	0	0	0	1	1	0	0	0	0	0	0	0	0	0	1	1	3	0	3	1	0	0	1	0	4	0	4	4
TCGA-ER-A2NH	49	4	MALE	IV	NO	ER	Trunk	Regional Lymph Node	1	0	1	0	0	0	0	0	0	NA	0	r,r	0	2	0	0	1	0	0	0	0	0	0	0	1	0	1	0	0	0	0	0	0	1	0	0	1	1	0	0	0
TCGA-ER-A3ES	25	NA	MALE	NA	NA	ER	Extremities	Distant Metastasis	1	0	0	0	1	0	0	0	0	NA	0	R,r	0	0	0	0	0	0	0	0	1	0	0	0	0	1	0	0	0	0	0	1	0	0	0	0	0	0	0	0	0
TCGA-ER-A3PL	30	2.2	MALE	V	YES	ER	Extremities	regional (sub)cutaneous tissue	0	0	1	0	0	0	0	0	0	NA	0	r,0	0	0	0	0	2	0	1	1	1	0	0	0	0	3	0	1	0	0	2	0	0	0	0	0	0	0	0	0	0
TCGA-FR-A2OS	49	NA	FEMALE	V	YES	FR	Extremities	Primary Tumor	0	0	0	0	0	0	0	0	0	NA	0	0,0	0	0	0	0	0	0	0	0	0	0	0	0	1	0	0	1	0	1	0	0	0	0	0	0	0	0	0	0	0
TCGA-FR-A3R1	69	6.3	MALE	V	YES	FR	Extremities	Primary Tumor	0	0	0	0	0	0	0	0	1	NA	0	R,0	2	1	1	1	3	1	2	2	0	0	0	0	1	3	0	1	0	0	0	0	0	0	0	1	0	0	0	0	0
TCGA-FR-A3YN	44	1.25	MALE	IV	NO	FR	Extremities	Regional Lymph Node	1	0	0	0	1	0	0	0	0	NA	0	R,r	1	1	0	1	2	0	2	3	0	0	0	0	4	5	1	4	0	2	1	0	1	0	1	1	1	1	0	2	0
TCGA-FR-A3YO	57	NA	FEMALE	NA	NA	FR	Extremities	Distant Metastasis	0	0	0	0	1	0	0	0	0	NA	0	R,0	1	1	0	1	2	3	0	3	2	0	0	0	1	3	0	3	1	1	3	0	0	1	1	0	2	0	1	0	2
TCGA-FR-A44A	29	2.51	FEMALE	IV	NO	FR	Extremities	Regional Lymph Node	0	0	1	0	0	0	1	0	0	NA	0	R,r	1	0	0	0	2	2	0	2	0	0	0	1	2	4	0	0	0	0	0	2	0	1	0	0	0	0	0	0	1
TCGA-FR-A69P	34	NA	FEMALE	NA	NA	FR	NA	Regional Lymph Node	0	0	1	0	0	0	0	0	0	NA	0	r,0	1	0	0	0	1	0	0	1	0	0	0	0	0	1	0	1	0	0	0	0	0	1	0	0	0	0	0	0	0
TCGA-FS-A1YW	52	1	MALE	IV	NO	FS	Trunk	Regional Lymph Node	0	0	0	0	0	0	0	0	0	NA	0	0,0	2	1	0	0	0	0	0	0	0	0	0	0	0	1	1	2	0	0	0	1	1	0	0	0	1	0	2	0	0
TCGA-FS-A1YX	39	1.1	FEMALE	IV	NO	FS	Trunk	regional (sub)cutaneous tissue	0	0	0	0	0	0	0	0	0	NA	0	0,0	1	0	0	0	2	1	0	0	0	0	0	0	1	0	0	0	0	0	0	0	0	0	0	0	0	0	0	0	0
TCGA-FS-A1YY	55	2.7	FEMALE	IV	NO	FS	Trunk	Distant Metastasis	1	0	0	0	0	0	0	0	0	NA	0	r,0	1	0	0	0	0	0	0	2	0	0	0	0	3	2	0	1	0	0	0	0	0	0	0	0	0	0	0	1	0
TCGA-FS-A1Z0	32	0.95	FEMALE	III	NO	FS	Extremities	Distant Metastasis	0	0	2	0	0	0	0	0	0	NA	0	r,r	0	1	0	1	0	0	1	1	0	1	0	0	0	1	0	1	1	0	1	0	2	0	1	0	0	1	0	0	0
TCGA-FS-A1Z3	72	NA	FEMALE	NA	NA	FS	NA	Distant Metastasis	0	0	0	0	0	0	0	0	0	NA	0	0,0	0	0	0	1	3	1	1	3	2	0	0	1	1	8	0	4	1	0	1	0	1	0	1	0	0	0	1	0	0
TCGA-FS-A1Z4	62	0.85	MALE	III	NO	FS	Extremities	Regional Lymph Node	0	0	0	0	0	0	0	0	0	NA	0	0,0	0	0	0	0	0	0	0	1	1	0	0	0	0	0	0	0	0	0	0	0	0	0	0	0	0	0	0	0	0
TCGA-FS-A1Z7	19	17	MALE	V	YES	FS	Head and Neck	Regional Lymph Node	0	0	0	0	2	0	0	0	0	NA	0	R,R	0	0	0	0	0	0	0	0	0	0	0	0	0	0	0	0	0	0	1	0	0	0	0	0	0	1	0	0	0
TCGA-FS-A1ZA	45	4.5	FEMALE	IV	YES	FS	Trunk	Distant Metastasis	0	0	0	1	0	0	0	0	0	NA	0	R,0	0	3	1	0	2	0	2	2	0	2	0	1	2	9	2	4	0	0	2	0	1	2	2	2	2	1	1	0	1
TCGA-FS-A1ZB	57	3	MALE	II	NO	FS	Trunk	Distant Metastasis	1	0	0	0	0	0	0	0	0	NA	0	r,0	1	0	0	1	2	0	0	0	0	0	0	0	1	0	0	1	0	0	0	0	1	0	0	0	0	0	0	0	0
TCGA-FS-A1ZC	51	NA	MALE	III	NA	FS	Trunk	Distant Metastasis	0	0	0	0	0	0	1	0	0	NA	0	R,0	1	1	0	1	0	0	0	0	0	1	0	1	1	0	2	0	0	1	1	0	3	2	1	1	0	2	0	0	2
TCGA-FS-A1ZD	63	1.18	MALE	III	YES	FS	Extremities	Regional Lymph Node	0	0	0	0	0	0	1	0	0	NA	0	R,0	0	1	0	1	2	2	0	0	0	0	0	0	2	1	0	2	0	0	0	0	0	1	0	0	0	0	0	0	0
TCGA-FS-A1ZE	40	5	MALE	III	YES	FS	Trunk	Distant Metastasis	1	0	0	0	0	0	0	0	0	NA	0	r,0	1	0	0	1	0	0	1	0	1	2	0	0	0	0	0	2	0	0	0	0	0	0	1	1	0	0	0	0	0
TCGA-FS-A1ZF	78	4.3	FEMALE	IV	YES	FS	Extremities	Distant Metastasis	1	0	0	0	0	0	0	0	0	NA	0	r,0	1	0	0	0	0	0	0	0	0	0	0	0	1	3	0	1	0	0	0	1	0	1	0	0	1	0	0	0	0
TCGA-FS-A1ZG	60	6	FEMALE	V	YES	FS	Extremities	Regional Lymph Node	0	0	0	0	0	0	0	0	0	NA	0	0,0	0	0	1	0	0	0	0	2	0	0	1	0	1	0	0	0	0	0	0	0	0	0	0	0	0	0	0	0	1
TCGA-FS-A1ZH	71	3	FEMALE	IV	YES	FS	Extremities	Regional Lymph Node	0	0	1	0	0	0	0	0	0	NA	0	r,0	0	0	0	0	0	1	0	0	1	1	0	0	0	0	0	0	0	0	0	0	0	1	0	0	0	0	0	0	0
TCGA-FS-A1ZJ	75	1.22	FEMALE	IV	NO	FS	Trunk	Regional Lymph Node	1	0	0	0	0	0	0	0	0	NA	0	r,0	2	1	1	0	0	0	1	1	0	0	0	1	0	2	0	0	0	1	0	1	1	2	0	2	2	0	0	1	1
TCGA-FS-A1ZK	68	5	MALE	IV	NA	FS	Head and Neck	Distant Metastasis	0	0	0	0	0	0	1	0	0	NA	0	R,0	2	0	0	1	7	1	1	5	1	1	1	0	2	6	0	3	1	1	1	2	0	2	1	3	0	2	2	1	6
TCGA-FS-A1ZM	74	1.2	MALE	IV	NA	FS	Extremities	regional (sub)cutaneous tissue	0	0	0	0	0	0	1	1	0	NA	0	R,r	0	0	0	1	3	1	1	0	0	0	0	0	0	2	0	2	0	0	0	1	1	0	1	0	0	0	0	0	1
TCGA-FS-A1ZN	43	8	MALE	IV	YES	FS	Trunk	Primary Tumor	1	0	0	0	0	0	0	0	0	NA	0	r,0	0	0	0	0	0	0	0	0	0	0	0	0	0	1	0	0	0	0	0	0	0	0	0	0	0	0	1	0	0
TCGA-FS-A1ZP	52	2.5	MALE	III	NA	FS	Extremities	Regional Lymph Node	0	0	0	0	2	0	0	0	0	NA	0	R,R	0	0	0	0	3	0	0	1	1	0	0	0	0	2	1	0	0	0	0	0	0	1	1	0	0	1	0	0	1
TCGA-FS-A1ZQ	31	NA	MALE	NA	NA	FS	Extremities	Distant Metastasis	1	0	0	0	0	0	0	0	0	NA	0	r,0	0	0	0	0	1	1	0	1	0	0	1	0	1	3	0	0	1	0	0	0	0	0	0	1	0	0	0	0	1
TCGA-FS-A1ZR	36	2	MALE	IV	NA	FS	Trunk	regional (sub)cutaneous tissue	1	0	0	0	0	0	0	0	0	NA	0	r,0	1	0	0	0	2	0	0	0	0	0	1	0	0	0	0	1	0	0	0	0	0	0	0	0	0	0	0	0	0
TCGA-FS-A1ZS	54	1.15	MALE	NA	NA	FS	Trunk	Regional Lymph Node	1	0	0	0	0	0	0	0	0	NA	0	r,0	1	3	0	0	2	0	0	1	0	0	0	1	1	4	0	0	0	0	0	1	1	0	0	0	0	0	0	1	0
TCGA-FS-A1ZT	55	1.15	MALE	IV	NA	FS	Extremities	Distant Metastasis	0	0	1	0	0	0	0	0	0	NA	0	r,0	1	0	0	0	0	0	0	0	1	0	0	0	1	2	0	0	1	0	0	1	1	2	0	1	0	0	1	0	0
TCGA-FS-A1ZU	70	8.4	FEMALE	V	YES	FS	Extremities	Distant Metastasis	1	0	0	0	0	0	0	0	0	NA	0	r,0	0	0	0	0	1	1	1	0	0	1	0	0	1	1	0	0	1	0	0	0	0	0	0	0	0	1	0	0	0
TCGA-FS-A1ZW	65	1.2	MALE	III	YES	FS	Extremities	Regional Lymph Node	1	0	0	0	0	0	0	1	0	NA	0	r,r	2	3	0	1	2	1	0	5	1	2	1	0	1	1	1	0	0	0	1	0	0	1	0	1	0	1	0	0	0
TCGA-FS-A1ZY	71	2.9	MALE	IV	YES	FS	Trunk	Distant Metastasis	1	0	1	0	0	0	0	0	0	NA	0	r,r	0	0	0	0	2	2	0	1	0	0	0	0	0	0	0	0	0	0	0	0	0	0	1	0	1	0	0	0	0
TCGA-FS-A1ZZ	54	3.8	FEMALE	IV	YES	FS	Trunk	Distant Metastasis	1	0	0	0	0	0	0	1	0	NA	0	r,r	0	0	1	1	3	0	0	2	2	2	0	2	2	3	0	1	3	0	0	0	1	3	4	3	0	2	0	0	1
TCGA-FS-A4F0	67	14	FEMALE	V	NO	FS	Trunk	regional (sub)cutaneous tissue	0	0	0	0	1	0	0	0	0	NA	0	R,0	3	0	1	1	0	1	0	1	2	0	0	0	3	3	0	1	0	0	0	0	1	0	2	2	0	0	1	2	0
TCGA-FS-A4F4	64	2	MALE	IV	YES	FS	Extremities	regional (sub)cutaneous tissue	0	0	0	0	0	0	1	0	0	NA	0	R,0	0	0	0	0	0	0	0	1	0	0	1	0	1	1	0	1	2	0	0	0	0	1	0	1	1	0	0	0	2
TCGA-FS-A4F5	77	1.48	FEMALE	IV	NO	FS	Extremities	regional (sub)cutaneous tissue	0	0	1	0	1	0	0	0	0	NA	0	R,r	0	0	0	0	2	2	5	2	0	1	0	0	2	6	1	1	0	1	0	0	0	0	0	2	0	2	0	1	0
TCGA-FS-A4F8	52	0.9	MALE	NA	NA	FS	Extremities	Regional Lymph Node	1	0	0	0	1	0	0	0	0	NA	0	R,r	0	1	1	0	1	1	1	0	1	0	0	0	1	0	0	0	0	0	0	0	0	1	0	0	0	0	0	0	0
TCGA-FS-A4F9	80	10	MALE	NA	YES	FS	Trunk	Regional Lymph Node	0	0	0	0	0	0	0	0	0	NA	0	0,0	2	0	0	0	3	1	0	0	2	0	0	1	1	1	0	0	0	1	1	2	0	0	1	0	0	0	1	0	0
TCGA-FS-A4FB	46	2	FEMALE	IV	NA	FS	Extremities	Regional Lymph Node	0	0	0	0	1	0	0	0	0	NA	0	R,0	0	0	1	0	1	1	2	0	0	0	0	0	0	0	0	1	0	0	0	1	0	0	0	0	0	0	0	0	2
TCGA-FS-A4FC	75	4	FEMALE	IV	NO	FS	Extremities	regional (sub)cutaneous tissue	0	0	0	0	0	0	0	0	0	NA	0	0,0	1	2	0	1	1	0	2	2	0	2	1	1	1	3	1	3	0	0	1	1	1	0	0	0	1	2	0	0	0
TCGA-FS-A4FD	39	2	MALE	IV	NA	FS	Trunk	Regional Lymph Node	0	1	0	0	1	0	0	0	0	NA	0	R,R	2	0	1	1	0	3	2	2	0	0	0	0	1	2	0	3	1	1	0	0	0	0	0	1	0	1	1	1	0
TCGA-FW-A3I3	59	NA	FEMALE	NA	NA	FW	NA	Distant Metastasis	0	0	1	0	0	0	0	1	0	NA	0	r,r	0	0	0	0	2	0	0	3	0	0	0	0	0	1	0	2	0	0	0	0	0	0	1	0	0	1	1	0	1
TCGA-FW-A3R5	68	NA	MALE	NA	NA	FW	Head and Neck	Regional Lymph Node	0	0	0	0	0	0	0	0	0	NA	0	0,0	10	10	2	6	8	16	15	37	6	9	2	4	9	33	1	18	5	4	3	5	4	10	6	13	0	7	1	3	6
TCGA-FW-A3TU	72	NA	FEMALE	IV	NA	FW	Trunk	Distant Metastasis	1	0	0	0	1	0	0	0	0	NA	0	R,r	1	1	3	1	4	4	2	3	2	1	0	1	4	9	1	2	1	4	0	1	2	4	2	4	0	1	0	0	2
TCGA-FW-A3TV	57	0.5	FEMALE	III	NA	FW	Trunk	Regional Lymph Node	1	0	0	0	0	0	0	0	0	NA	0	r,0	1	0	0	0	1	1	0	0	0	2	0	2	0	1	1	1	0	0	1	0	0	1	0	0	0	0	0	0	0
TCGA-FW-A5DX	71	7	MALE	NA	NO	FW	Trunk	Primary Tumor	0	0	0	0	0	0	1	0	0	NA	0	R,0	1	2	0	0	2	1	0	0	0	1	0	0	2	4	0	1	0	1	0	0	0	2	2	0	0	1	0	0	0
TCGA-GF-A2C7	48	NA	MALE	IV	YES	GF	Head and Neck	Primary Tumor	0	0	0	0	0	0	0	0	0	NA	0	0,0	0	0	0	0	2	1	0	0	0	0	0	0	0	0	0	1	0	0	0	0	0	0	0	1	0	0	0	0	0
TCGA-GF-A3OT	58	NA	FEMALE	NA	NA	GF	Extremities	Regional Lymph Node	0	0	0	0	0	0	1	0	0	NA	0	R,0	4	0	0	0	4	2	0	2	0	1	0	0	1	6	1	0	1	1	0	2	0	1	0	0	0	0	0	0	1
TCGA-GF-A4EO	74	NA	FEMALE	NA	NA	GF	NA	Regional Lymph Node	1	0	0	0	0	0	0	0	0	NA	0	r,0	0	1	0	0	2	0	1	3	1	0	0	1	2	1	0	0	0	0	0	0	1	0	0	1	0	1	1	0	0
TCGA-GN-A262	47	3	FEMALE	NA	NA	GN	Trunk	regional (sub)cutaneous tissue	1	0	0	0	0	0	0	0	0	NA	0	r,0	0	0	0	0	4	1	4	1	2	0	0	1	2	2	1	0	0	0	0	0	0	1	4	3	0	1	1	0	0
TCGA-GN-A263	24	NA	MALE	V	YES	GN	Trunk	Primary Tumor	0	0	0	0	0	0	0	0	1	NA	0	R,0	0	0	0	0	0	0	0	2	0	0	0	0	2	3	0	0	1	0	0	0	1	0	0	0	0	0	1	0	1
TCGA-GN-A264	60	7	MALE	V	NO	GN	Extremities	Regional Lymph Node	0	0	0	0	0	0	0	0	0	NA	0	0,0	0	1	0	0	2	0	0	1	1	1	0	0	1	0	0	1	0	1	0	0	0	0	0	0	0	1	0	0	1
TCGA-GN-A265	53	NA	MALE	NA	NA	GN	NA	Regional Lymph Node	2	0	0	0	0	0	0	0	0	NA	0	r,r	0	0	0	0	1	1	1	1	1	0	0	0	1	0	0	0	0	0	1	0	0	0	0	0	0	0	0	0	1
TCGA-GN-A266	45	NA	MALE	NA	NA	GN	NA	regional (sub)cutaneous tissue	1	0	0	0	0	0	0	0	0	NA	0	r,0	4	4	1	3	9	10	7	19	1	3	2	3	3	12	1	6	0	1	2	2	0	4	2	3	0	5	3	1	2
TCGA-GN-A267	38	5.2	MALE	IV	NO	GN	Trunk	Regional Lymph Node	0	0	0	0	1	0	0	0	0	156V/A	2	R,R	1	0	0	0	2	2	0	1	0	1	0	1	1	1	0	1	1	0	0	0	0	1	0	1	0	0	0	0	1
TCGA-GN-A268	83	9.8	FEMALE	V	NO	GN	Extremities	Regional Lymph Node	0	0	0	0	0	0	0	0	0	NA	0	0,0	1	1	0	0	4	0	0	0	1	0	0	0	1	4	0	0	0	0	2	0	1	0	0	2	1	0	1	0	1
TCGA-GN-A269	70	5	MALE	V	YES	GN	Trunk	Primary Tumor	0	0	0	0	1	0	0	0	0	NA	0	R,0	1	1	0	0	1	3	1	2	1	0	0	0	1	0	0	2	1	0	0	0	0	3	1	0	0	2	0	0	0
TCGA-GN-A26A	63	2.3	FEMALE	IV	NO	GN	Trunk	regional (sub)cutaneous tissue	0	0	1	0	1	0	0	0	0	NA	0	R,r	0	1	0	0	0	0	1	0	0	0	1	0	0	1	0	0	0	0	1	1	2	0	0	0	0	0	2	0	0
TCGA-GN-A26C	77	1.15	MALE	IV	YES	GN	Trunk	Primary Tumor	0	0	0	0	0	0	1	0	0	NA	0	R,0	1	3	0	3	3	0	0	1	0	1	1	0	3	5	0	2	0	2	0	1	2	2	2	3	1	1	0	3	1
TCGA-GN-A26D	72	12	FEMALE	V	YES	GN	Extremities	Regional Lymph Node	0	0	0	0	1	0	0	0	0	NA	0	R,0	0	1	0	0	1	2	2	1	0	0	0	0	0	3	0	1	0	0	0	0	0	1	1	1	0	0	0	1	1
TCGA-IH-A3EA	61	NA	MALE	NA	YES	IH	Head and Neck	Primary Tumor	0	0	0	0	0	0	0	0	0	NA	0	0,0	4	1	2	2	7	2	0	0	1	3	1	0	5	5	2	5	1	2	3	1	1	2	1	3	0	1	1	1	5
[truncated: 75 more columns]
