# Supplementary material for: Germline MC1R status influences somatic mutation burden in melanoma
Source: Nat Commun. 2016 Jul 12;7:12064. doi: 10.1038/ncomms12064 (PMC4945874; doi:10.1038/ncomms12064)
Supplement: Supplementary Data 3 — All melanoma samples part of the Yale Melanoma Project with their covariates, MC1R genotype and mutation counts in trinucleotide context. In column D, F=Female, M=Male. [file ncomms12064-s4.csv]

Supplementary Data 3. All melanoma samples part of the Yale Melanoma Project with their covariates, MC1R genotype and mutation counts in trinucleotide context. In column D, F=Female, M=Male.
BARCODE	tum_type	age_at_diagnosis	gender	V60L	D84E	V92M	R142H	R151C	I155T	R160W	R163Q	D294H	OTHER	other.rscore	rgeno	C.A.in.ACA	C.A.in.ACC	C.A.in.ACG	C.A.in.ACT	C.A.in.CCA	C.A.in.CCC	C.A.in.CCG	C.A.in.CCT	C.A.in.GCA	C.A.in.GCC	C.A.in.GCG	C.A.in.GCT	C.A.in.TCA	C.A.in.TCC	C.A.in.TCG	C.A.in.TCT	C.G.in.ACA	C.G.in.ACC	C.G.in.ACG	C.G.in.ACT	C.G.in.CCA	C.G.in.CCC	C.G.in.CCG	C.G.in.CCT	C.G.in.GCA	C.G.in.GCC	C.G.in.GCG	C.G.in.GCT	C.G.in.TCA	C.G.in.TCC	C.G.in.TCG	C.G.in.TCT	C.T.in.ACA	C.T.in.ACC
YUAKER	primary	85	M	0	0	0	0	0	0	0	0	0	NA	NA	0,0	2	2	0	0	3	5	0	1	0	0	1	0	6	4	1	5	1	1	0	0	1	0	1	0	2	0	0	0	2	1	1	2	2	45
YUAME	metastasis	62	M	0	0	0	0	1	0	0	0	0	NA	NA	R,0	1	0	0	0	0	0	0	0	0	0	0	0	0	0	1	0	0	0	0	2	0	0	3	0	0	0	0	0	0	0	0	0	0	0
YUAVEY	metastasis	58	F	0	0	0	0	1	0	0	0	0	NA	NA	R,0	0	1	0	0	3	3	0	5	0	0	0	0	1	2	0	3	0	0	0	1	0	1	2	2	0	0	0	0	2	0	0	2	1	32
YUBAN	metastasis	65	M	0	0	1	0	1	0	0	0	0	NA	NA	R,r	0	0	0	1	2	0	1	1	0	1	0	2	2	0	0	0	0	0	0	0	0	0	0	0	1	0	1	0	1	2	0	0	0	9
YUBEL	metastasis	75	F	0	0	1	0	0	0	0	0	0	NA	NA	r,0	1	1	2	0	5	0	0	4	0	1	0	0	2	11	0	1	0	1	1	3	0	0	3	1	0	1	0	0	1	1	2	6	3	32
YUBER	metastasis	83	M	0	0	0	0	1	0	0	0	0	NA	NA	R,0	3	4	1	5	10	1	0	4	4	3	0	1	6	6	2	2	1	1	0	2	0	2	6	4	0	2	0	2	0	3	0	2	1	41
YUBG	metastasis	60	M	1	0	0	0	0	0	1	0	0	NA	NA	R,r	0	0	0	1	0	1	1	0	0	1	0	0	0	0	0	1	0	0	0	0	0	1	0	0	0	0	0	0	1	1	0	0	0	20
YUBIG	metastasis	63	M	1	0	0	0	0	0	1	0	0	NA	NA	R,r	1	1	1	1	0	1	1	1	1	0	0	0	1	4	0	0	0	0	0	0	0	0	0	0	0	0	1	1	0	0	0	1	0	7
YUBLAST	metastasis	45	F	0	0	0	0	0	0	0	0	0	NA	NA	0,0	18	31	15	17	59	51	38	51	26	33	24	27	15	43	12	16	5	1	1	7	7	9	14	7	4	8	6	3	6	8	6	14	7	7
YUBOW	metastasis	84	F	0	0	0	0	1	0	0	1	0	NA	NA	R,r	0	0	0	0	1	0	0	0	0	0	0	0	0	0	0	1	0	0	0	0	0	0	0	0	0	0	0	0	0	0	0	0	1	0
YUBUNE	metastasis	69	F	0	0	0	0	0	0	0	0	0	NA	NA	0,0	0	0	0	0	2	3	1	1	0	0	0	0	0	3	0	0	1	1	0	0	0	0	1	1	0	0	0	0	0	0	0	1	1	19
YUCANDY	metastasis	46	M	0	0	0	0	0	0	0	0	0	NA	NA	0,0	0	0	0	1	0	1	1	0	0	0	0	0	0	0	0	0	0	0	0	0	0	0	0	1	0	0	0	0	0	0	0	0	1	3
YUCAS	metastasis	58	M	0	0	0	0	0	0	0	0	0	NA	NA	0,0	0	2	0	0	10	3	2	2	4	0	1	0	1	3	1	0	0	1	1	2	0	1	1	0	0	0	0	0	1	3	0	3	1	12
YUCAV	primary	61	M	1	0	0	0	0	0	0	0	0	NA	NA	r,0	1	0	0	0	1	0	1	3	1	0	0	0	2	1	0	0	0	0	1	0	0	0	2	0	0	0	0	1	1	0	0	0	0	14
YUCHIME	primary	83	M	0	0	1	0	0	0	0	0	1	NA	NA	R,r	0	0	0	0	3	1	1	2	0	2	0	0	0	0	0	1	0	0	1	1	1	1	0	2	1	0	0	0	1	1	0	2	2	21
YUCHUFA	primary	73	F	0	0	0	0	0	0	0	0	0	NA	NA	0,0	0	0	0	0	1	0	0	0	0	0	0	0	0	1	0	2	0	0	0	0	0	0	0	0	0	0	0	0	0	0	0	0	1	0
YUCIVET	metastasis	83	M	1	0	0	0	0	0	0	0	0	NA	NA	r,0	0	0	0	0	3	0	0	0	0	0	0	0	0	1	0	0	1	0	0	0	0	0	0	1	0	0	0	0	1	0	0	1	2	5
YUCLAT	metastasis	65	M	0	1	0	0	0	0	0	0	0	NA	NA	R,0	0	0	0	0	2	0	1	2	0	1	0	0	1	4	0	1	0	0	1	0	0	1	0	0	1	0	1	0	0	0	0	0	2	12
YUCOVE	metastasis	82	F	0	0	0	0	0	0	0	1	0	NA	NA	r,0	1	0	1	0	0	0	0	1	1	0	0	0	0	1	0	0	0	1	1	1	0	0	0	0	0	0	0	0	0	1	0	0	0	6
YUCOW	primary	69	M	0	0	1	1	0	0	0	0	0	NA	NA	R,r	1	1	0	1	4	0	0	0	0	0	0	0	0	0	0	0	0	0	0	0	1	1	2	3	0	0	0	0	1	1	0	0	0	11
YUCROFT	primary	54	M	1	0	0	0	0	0	0	0	0	NA	NA	r,0	1	0	0	0	0	0	0	0	0	0	0	0	1	0	0	0	0	1	0	0	0	0	0	0	0	0	0	0	0	0	0	0	0	2
YUCYLO	primary	62	F	0	0	0	0	0	0	1	0	0	NA	NA	R,0	1	0	1	0	1	1	1	0	1	1	0	0	1	1	0	1	0	0	0	1	0	2	0	1	0	0	0	0	0	0	1	1	0	8
YUDAB	primary	73	F	0	0	1	0	0	0	0	0	0	NA	NA	r,0	1	2	0	2	5	0	2	4	2	0	0	1	3	6	1	3	0	1	0	2	0	1	1	1	1	1	0	0	2	3	0	2	3	21
YUDARE	metastasis	58	M	0	0	0	0	0	0	0	0	0	NA	NA	0,0	0	0	0	0	2	1	0	1	0	0	0	0	0	0	0	1	0	0	0	0	0	0	0	0	0	0	0	0	0	0	0	1	0	2
YUDATE	metastasis	81	M	0	0	0	0	0	0	0	0	0	NA	NA	0,0	0	3	0	0	1	0	1	1	0	0	0	2	1	0	0	0	1	0	0	1	0	0	0	0	0	0	0	0	0	0	0	2	1	0
YUDEDE	metastasis	83	M	0	0	1	0	0	0	0	0	0	NA	NA	r,0	0	0	0	0	2	4	0	0	1	0	0	0	0	2	0	3	1	0	4	0	0	0	0	0	0	0	2	0	0	0	1	1	2	15
YUDEXA	metastasis	82	M	0	0	0	0	0	0	0	0	0	NA	NA	0,0	1	1	1	0	1	1	1	1	0	0	0	0	0	2	0	0	0	0	0	0	0	0	1	0	1	0	0	0	0	0	0	2	1	25
YUDIALE	metastasis	53	M	0	0	1	0	1	0	0	0	0	NA	NA	R,r	2	0	0	0	3	0	0	1	1	0	0	1	1	2	1	0	0	0	0	3	0	1	3	0	0	2	1	0	0	0	0	1	0	14
YUDIVI	metastasis	60	M	0	0	0	0	0	0	0	0	1	NA	NA	R,0	0	0	1	0	0	1	0	1	0	0	0	0	0	3	0	3	0	0	1	0	0	0	0	0	0	0	0	1	0	0	0	1	0	8
YUDON	metastasis	61	F	0	0	0	0	0	0	1	0	0	NA	NA	R,0	0	1	0	0	4	1	0	0	0	1	0	0	0	4	1	0	0	0	0	0	0	0	2	0	0	0	0	0	0	1	0	1	1	6
YUDUTY	metastasis	80	F	0	0	1	0	0	0	0	0	0	NA	NA	r,0	1	3	0	3	3	2	1	1	0	1	1	0	3	5	3	4	1	1	1	0	1	0	3	0	0	1	0	1	2	2	1	2	2	33
YUFARCI	metastasis	54	M	1	0	0	0	0	0	0	0	0	NA	NA	r,0	1	1	0	0	1	1	0	0	0	1	0	2	0	0	0	1	1	0	0	1	2	2	0	0	0	0	0	0	0	2	0	0	1	8
YUFERY	metastasis	89	F	0	0	0	0	0	0	0	0	0	NA	NA	0,0	1	1	1	1	1	2	0	0	1	1	0	0	4	0	1	1	0	0	0	0	0	0	0	1	0	0	0	0	1	1	0	1	2	22
YUFIT	metastasis	87	M	0	0	0	0	0	0	1	0	0	NA	NA	R,0	0	1	0	0	0	4	0	3	0	0	0	0	1	2	1	2	0	0	0	1	0	0	1	0	0	0	0	0	0	1	1	0	1	19
YUFLA	metastasis	52	M	1	0	1	0	0	0	0	0	0	NA	NA	r,r	3	0	0	0	0	0	0	0	1	1	0	0	0	0	0	1	0	1	0	1	1	0	0	1	0	0	0	0	0	0	0	0	0	15
YUFOLD	primary	92	F	0	0	0	0	0	0	0	0	0	NA	NA	0,0	2	2	0	0	2	1	1	1	0	1	0	0	1	4	0	0	0	1	0	0	1	1	0	0	0	1	1	0	0	1	1	2	1	12
YUGAFFE	metastasis	39	M	0	0	0	0	1	0	0	0	1	NA	NA	R,R	2	0	0	2	2	2	1	1	1	0	1	0	0	2	0	2	1	1	1	1	0	0	1	0	0	0	0	0	0	1	0	0	2	32
YUGASP	metastasis	88	F	1	0	0	0	0	0	0	0	0	NA	NA	r,0	0	0	0	1	1	5	0	0	2	0	0	0	0	0	1	0	0	1	0	1	0	0	0	1	0	0	0	0	1	0	0	1	1	13
YUGATOR	metastasis	68	M	1	0	0	0	0	0	0	0	0	NA	NA	r,0	3	0	0	1	2	0	0	2	0	1	0	0	1	0	1	2	1	0	0	1	0	1	0	0	0	0	0	0	1	0	3	3	0	28
YUGEMA	metastasis	58	M	0	0	0	0	0	0	0	0	0	NA	NA	0,0	1	0	0	0	1	0	1	2	0	0	0	1	0	2	0	1	0	0	0	0	0	1	1	0	0	0	0	0	0	0	0	0	0	5
YUGISMO	metastasis	73	M	0	0	1	0	0	0	1	0	0	NA	NA	R,r	2	0	0	0	1	1	0	0	0	1	0	0	3	0	0	0	0	0	0	0	0	0	0	0	0	0	0	1	0	0	0	1	1	6
YUGOE	metastasis	54	M	1	0	1	0	0	0	0	0	0	NA	NA	r,r	0	2	1	1	2	4	0	3	0	1	0	1	5	3	0	0	1	0	0	0	1	1	0	0	0	0	0	1	1	4	2	1	1	40
YUGURT	metastasis	59	F	1	0	0	0	0	0	0	0	0	NA	NA	r,0	0	0	0	0	1	0	2	2	0	0	0	1	1	2	0	2	1	1	1	0	0	1	1	1	0	0	0	0	1	2	0	3	0	28
YUHAM	metastasis	58	M	0	0	0	0	0	0	0	0	1	NA	NA	R,0	0	0	0	0	2	0	0	1	0	0	0	0	0	0	0	0	0	0	0	0	1	2	0	0	0	0	0	0	0	0	0	0	1	4
YUHAMA	metastasis	58	M	0	0	0	0	1	0	0	1	0	NA	NA	R,r	1	0	0	0	1	0	0	0	0	0	0	1	0	1	0	0	1	0	1	0	0	1	1	0	0	0	0	0	0	1	0	0	0	10
YUHEF	metastasis	53	M	0	0	0	0	0	0	0	0	0	NA	NA	0,0	1	1	1	0	0	1	1	1	0	0	0	0	3	8	1	2	0	0	2	1	0	1	1	2	0	0	0	1	0	2	0	0	1	22
YUHUY	metastasis	63	M	0	0	0	0	0	0	0	0	0	NA	NA	0,0	0	0	0	0	0	0	0	0	0	0	0	0	1	1	0	0	0	0	1	0	0	0	0	1	1	0	0	0	0	1	0	0	0	6
YUJUBE	metastasis	68	F	1	0	0	0	0	0	0	0	0	NA	NA	r,0	0	0	0	1	0	1	0	2	0	0	1	0	0	2	2	1	0	0	1	2	0	0	3	0	0	0	2	0	1	0	0	1	0	18
YUKADI	metastasis	56	M	0	0	0	0	0	0	0	0	0	NA	NA	0,0	2	2	0	0	3	1	0	3	0	0	0	0	0	4	0	1	0	0	0	0	0	0	0	0	0	0	0	0	2	0	0	1	0	9
YUKAE	metastasis	57	F	1	0	0	0	0	0	1	0	0	NA	NA	R,r	1	0	0	0	1	0	1	0	0	0	0	1	0	0	1	0	1	0	0	0	0	0	0	0	1	0	0	0	0	1	0	2	0	10
YUKARN	metastasis	86	F	0	0	1	0	0	0	0	0	0	NA	NA	r,0	1	0	0	0	1	2	1	0	1	2	0	0	4	3	0	0	0	0	0	0	2	0	0	3	1	0	0	1	4	5	1	0	0	11
YUKAT	metastasis	78	M	1	0	0	0	1	0	0	0	0	NA	NA	R,r	4	5	3	1	11	5	2	14	3	4	0	4	2	12	0	4	0	3	1	1	1	2	7	0	1	3	4	1	0	3	2	4	45	366
YUKIL	metastasis	76	M	0	0	0	0	1	0	0	0	0	NA	NA	R,0	0	0	0	0	0	1	0	2	0	0	0	0	1	1	1	2	0	1	0	1	1	0	0	1	0	0	0	0	0	0	1	1	0	20
YUKLAB	metastasis	84	M	1	0	0	0	1	0	0	0	0	NA	NA	R,r	10	11	0	5	9	8	9	19	6	10	2	10	9	21	1	12	4	21	2	23	3	10	10	28	14	65	5	19	15	57	7	52	11	230
YUKRIN	metastasis	37	F	0	0	1	0	1	0	0	0	0	NA	NA	R,r	0	1	0	1	2	0	2	1	0	0	0	0	1	3	1	1	0	0	0	0	1	1	1	0	0	0	1	0	0	1	0	1	0	9
YUKSI	metastasis	62	M	0	0	0	0	0	0	1	0	0	NA	NA	R,0	0	0	0	0	1	0	0	1	0	0	2	2	0	2	5	3	2	1	0	0	0	0	2	0	0	0	1	0	1	1	2	0	0	25
YULAD	primary	63	M	0	0	0	0	0	0	1	1	0	NA	NA	R,r	0	0	0	1	0	0	0	0	0	0	0	2	0	3	1	1	0	0	0	0	0	0	2	0	0	3	0	0	0	0	1	0	1	7
YULAN	metastasis	76	M	0	0	0	0	1	0	0	0	0	NA	NA	R,0	2	3	0	1	3	4	1	9	0	2	0	1	1	9	2	6	0	2	1	1	0	0	2	3	0	1	1	0	2	3	0	1	3	82
YULAPE	metastasis	75	M	0	0	0	0	0	0	0	0	0	NA	NA	0,0	0	1	0	0	0	0	2	3	0	0	0	0	1	4	2	2	0	0	1	1	1	0	2	1	0	1	0	0	0	2	1	1	0	21
YULAXER	metastasis	60	F	1	0	0	0	0	0	0	0	0	NA	NA	r,0	1	0	0	0	0	0	0	0	1	1	0	0	0	1	0	0	0	0	0	0	1	1	0	0	0	0	0	0	0	0	0	0	1	5
YULETA	metastasis	69	M	1	0	0	0	1	0	0	0	0	NA	NA	R,r	1	0	0	2	1	0	0	0	1	0	0	1	0	1	1	0	0	0	0	1	1	1	2	0	0	1	0	1	0	1	1	0	3	8
YULLON	metastasis	56	F	0	0	0	0	0	0	0	0	0	NA	NA	0,0	3	1	0	1	5	1	0	0	0	1	0	0	1	0	0	1	0	0	0	1	0	1	0	0	0	0	0	0	0	1	0	0	1	6
YULOCUS	primary	92	M	1	0	0	0	0	0	0	0	0	NA	NA	r,0	0	0	0	1	1	0	1	0	0	1	0	1	2	1	1	1	1	0	0	1	0	0	1	0	0	0	0	0	0	0	2	1	1	21
YULOMA	metastasis	62	M	1	0	0	0	1	0	0	0	0	NA	NA	R,r	0	0	0	0	0	1	0	0	0	0	0	0	0	1	0	0	0	0	1	0	0	0	0	0	0	0	0	0	0	0	0	0	0	1
YULONE	metastasis	79	F	1	0	0	0	0	0	0	0	0	NA	NA	r,0	0	1	0	1	1	2	1	2	0	1	0	2	1	2	0	0	1	0	0	0	0	1	0	4	0	0	2	0	0	0	3	2	0	17
YULYO	metastasis	71	M	0	0	0	0	0	0	1	0	0	NA	NA	R,0	1	0	0	0	0	0	0	0	0	0	0	0	0	0	0	0	0	0	0	0	0	0	0	0	0	0	0	0	0	0	0	0	0	0
YUMAR	metastasis	74	F	1	0	0	0	0	0	0	0	0	NA	NA	r,0	0	0	0	0	0	0	0	0	0	0	0	0	0	0	0	0	0	0	0	0	0	0	0	0	0	0	0	0	1	0	0	0	0	0
YUMER	metastasis	94	M	0	0	0	0	1	0	0	0	0	NA	NA	R,0	3	3	4	1	5	7	3	6	3	0	0	1	3	8	4	6	0	0	2	1	1	2	3	0	1	0	1	0	0	3	4	1	3	46
YUMEZ	metastasis	56	M	0	0	0	0	1	0	0	0	0	NA	NA	R,0	2	1	0	0	2	0	0	1	1	1	1	0	0	0	0	0	1	1	0	1	1	0	0	1	0	1	0	1	0	1	1	2	4	1
YUMILAN	metastasis	65	M	0	0	0	0	1	0	0	0	0	NA	NA	R,0	0	0	2	1	2	0	1	0	1	0	1	0	0	0	0	0	1	0	0	0	0	0	1	0	0	0	0	0	0	1	0	0	0	3
YUMOBER	metastasis	53	M	0	0	0	1	0	0	1	0	0	NA	NA	R,R	0	1	1	0	5	2	0	6	1	0	0	1	0	3	1	3	2	1	0	2	0	2	1	3	1	1	0	0	0	2	1	3	4	22
YUMOKI	metastasis	65	M	1	0	0	0	0	0	0	0	0	V122M	NA	r,r	0	2	1	0	2	1	1	0	0	2	0	0	2	3	0	1	0	0	0	0	2	0	0	1	0	1	2	0	0	1	0	1	1	12
YUMOOK	primary	75	F	0	0	1	0	1	0	0	0	0	I168M	NA	R,R	0	0	0	0	2	0	0	3	0	1	1	0	1	1	0	3	0	0	1	1	0	1	0	0	0	0	1	0	0	1	2	0	0	4
YUMOYA	primary	58	M	0	0	0	0	0	0	0	1	0	NA	NA	r,0	0	0	0	0	1	1	0	0	0	0	1	0	2	0	0	0	0	1	0	0	0	0	0	0	0	0	0	0	1	0	0	0	0	1
YUMUL	metastasis	57	M	0	1	0	0	0	1	0	0	0	NA	NA	R,R	0	0	0	1	4	3	1	1	1	0	1	0	0	6	0	1	0	0	0	0	0	1	0	0	0	0	0	0	0	1	0	0	0	9
YUMUT	metastasis	44	M	0	0	0	0	0	0	0	0	0	NA	NA	0,0	0	0	0	0	1	1	0	0	2	1	0	0	0	0	0	1	0	0	0	0	0	0	0	0	0	0	0	0	1	0	0	0	2	0
YUNACK	primary	59	F	0	0	0	0	0	0	0	0	0	NA	NA	0,0	1	0	0	0	9	0	1	0	1	0	1	1	0	0	0	0	1	0	0	0	0	0	0	0	0	0	0	0	0	0	0	2	0	5
YUNEKI	primary	80	M	1	0	1	0	0	0	0	0	0	NA	NA	r,r	0	0	1	0	5	5	0	3	0	1	2	2	1	4	0	1	2	1	0	0	0	0	1	1	0	1	0	0	1	1	0	1	4	23
YUNEXUS	metastasis	52	M	1	0	0	0	0	0	0	0	0	NA	NA	r,0	0	0	0	0	0	0	0	0	0	0	0	0	0	1	0	0	0	0	0	0	0	0	0	0	0	0	0	0	0	0	0	0	0	7
YUNIBO	primary	82	M	0	0	0	0	0	1	0	1	0	NA	NA	R,r	0	0	0	0	1	3	0	0	0	0	0	0	0	1	1	0	0	1	1	0	0	0	0	0	0	0	0	1	0	1	0	1	0	1
YUNUFF	metastasis	59	F	0	0	0	0	0	0	0	0	0	NA	NA	0,0	0	2	0	1	1	0	2	0	0	0	0	0	0	0	0	1	0	0	0	0	0	0	0	0	0	1	0	0	0	0	0	2	0	3
YUOMEGA	metastasis	72	F	0	0	0	0	0	0	1	0	0	NA	NA	R,0	2	2	0	0	5	0	2	1	1	1	0	1	1	9	0	2	0	0	0	0	1	0	0	1	0	0	1	1	0	2	2	0	3	30
YUOTHO	primary	87	F	0	0	0	0	0	0	0	0	0	NA	NA	0,0	6	2	0	0	5	1	1	1	4	3	0	1	1	0	0	8	0	2	0	3	3	0	0	2	0	1	1	2	0	0	0	0	2	46
YUPAER	metastasis	70	F	0	0	0	0	1	0	0	0	0	NA	NA	R,0	0	0	0	1	2	1	0	2	0	0	1	1	5	5	0	1	0	2	1	1	0	0	1	0	0	0	2	0	0	0	0	1	1	32
YUPAT	metastasis	52	M	0	0	0	0	1	0	0	0	0	NA	NA	R,0	1	0	1	2	1	1	0	3	1	0	1	3	6	7	1	4	1	0	1	2	2	2	5	1	2	2	1	0	1	4	0	3	8	49
YUPEET	primary	54	M	0	0	0	0	0	0	0	0	1	NA	NA	R,0	0	0	0	1	2	0	0	1	0	1	0	0	1	2	0	0	1	0	0	0	0	0	0	0	0	0	0	0	0	1	0	1	0	15
YUPER	metastasis	63	M	0	0	0	0	0	0	0	0	1	NA	NA	R,0	0	0	0	0	0	1	0	0	0	0	0	0	0	0	0	0	0	0	0	0	1	0	1	0	0	0	0	0	0	0	0	0	0	4
YUPLA	metastasis	69	M	0	0	1	0	0	0	0	0	0	NA	NA	r,0	1	0	0	0	0	0	0	1	0	0	1	0	0	1	0	0	0	0	0	1	0	0	0	0	0	0	0	0	0	0	1	1	0	4
YUPORCH	metastasis	75	F	0	0	0	0	0	0	0	0	0	NA	NA	0,0	1	0	0	0	3	0	0	1	2	0	0	0	0	1	1	0	1	0	0	0	0	0	0	0	0	0	0	0	0	0	0	1	3	0
YUPRO	primary	86	F	1	0	0	0	0	0	0	0	0	A149T	NA	R,r	0	0	1	0	0	0	0	3	0	0	0	0	0	1	0	1	0	0	0	0	0	0	0	0	0	1	0	0	0	0	0	1	0	10
YUPROST	primary	86	F	0	0	0	0	0	0	0	0	1	NA	NA	R,0	2	1	2	0	5	2	2	3	2	4	0	3	1	14	3	6	3	1	2	3	0	2	3	4	0	1	0	1	3	4	1	4	4	40
YUPTER	primary	87	F	0	0	1	0	0	0	0	0	0	NA	NA	r,0	1	0	0	0	2	0	0	1	0	0	0	0	1	2	0	1	0	0	0	0	0	1	0	1	0	0	1	1	0	2	0	2	0	2
YUQUEST	primary	75	M	1	0	0	0	1	0	0	0	0	NA	NA	R,r	0	0	1	0	3	1	1	1	1	0	1	0	1	4	2	0	0	1	0	1	0	1	1	0	1	0	0	0	1	0	1	0	2	19
YURAY	metastasis	84	M	0	0	0	0	0	0	0	0	0	NA	NA	0,0	3	0	0	2	3	1	2	4	2	0	0	0	2	3	1	3	0	0	0	0	0	1	0	1	0	1	0	1	3	3	0	7	2	30
YURDE	metastasis	55	M	1	0	0	0	0	0	1	0	0	NA	NA	R,r	0	1	0	0	1	1	0	7	1	2	0	0	1	0	0	4	1	0	0	0	1	0	0	1	1	0	0	0	0	1	0	1	1	6
YURED	metastasis	67	F	0	0	1	0	0	0	0	0	0	NA	NA	r,0	1	1	0	0	5	2	2	1	1	1	0	0	1	2	0	0	0	0	0	0	0	0	0	1	0	0	1	0	0	0	1	2	1	14
YURIDA	metastasis	61	M	0	0	0	0	0	0	0	0	1	NA	NA	R,0	0	0	0	1	1	0	0	0	0	1	0	0	3	1	0	0	0	0	0	0	0	0	0	0	0	1	0	0	0	0	0	0	0	9
YURIF	metastasis	53	M	0	0	0	0	0	0	0	0	0	NA	NA	0,0	0	0	0	1	1	0	1	2	0	0	0	0	5	4	0	0	0	0	0	1	0	0	1	1	0	1	0	0	0	1	0	1	1	16
YURISA	metastasis	65	M	1	0	0	0	0	0	0	0	0	NA	NA	r,0	2	0	0	1	1	0	1	1	1	0	0	0	0	1	0	0	0	0	1	0	0	0	1	0	0	0	0	0	0	0	0	2	0	4
YURKEN	metastasis	52	F	1	0	0	0	0	0	0	0	0	NA	NA	r,0	0	0	0	0	1	0	0	0	0	0	0	0	0	1	0	0	0	0	0	0	0	2	0	0	0	0	0	0	0	2	0	2	0	2
YUROC	metastasis	50	M	0	0	0	0	0	0	0	0	0	NA	NA	0,0	0	0	0	0	2	1	1	4	2	1	0	0	1	3	1	1	0	1	0	1	1	0	0	0	1	0	1	0	0	0	1	3	17	46
YUROG	metastasis	58	M	1	0	0	0	0	0	0	0	0	NA	NA	r,0	0	0	0	0	3	1	4	7	0	1	0	2	3	4	0	2	2	1	0	1	0	1	4	2	1	2	0	0	1	4	0	0	1	23
YUROL	metastasis	85	M	0	0	0	0	0	0	0	1	0	NA	NA	r,0	1	0	1	0	1	1	0	0	0	0	1	2	1	2	0	3	0	0	0	0	0	0	0	1	0	0	0	0	1	0	0	2	0	9
YUROS	metastasis	93	F	0	0	1	0	0	0	0	0	0	NA	NA	r,0	2	1	1	1	0	1	0	0	0	2	0	0	1	0	0	1	0	1	0	0	1	0	1	0	0	0	0	1	1	0	0	1	0	6
YURTHE	metastasis	81	F	0	0	0	0	1	0	0	0	0	R223W	NA	R,r	1	1	0	1	6	2	2	2	3	0	0	0	2	4	2	2	1	1	1	2	2	1	2	0	0	0	0	1	1	2	0	0	2	20
YURUS	primary	90	M	1	0	0	0	0	0	0	0	1	NA	NA	R,r	0	1	0	0	1	2	1	2	1	0	0	0	0	2	2	0	0	1	1	0	0	0	0	0	0	0	1	0	1	2	0	1	2	40
YUSARI	metastasis	49	M	1	0	0	0	0	0	0	0	0	NA	NA	r,0	0	1	0	0	0	0	2	1	0	1	0	0	0	0	0	0	0	0	0	0	1	0	0	0	1	0	0	0	0	0	0	1	1	1
YUSCA	metastasis	84	F	0	0	1	0	0	0	0	0	0	NA	NA	r,0	1	1	0	1	5	2	2	4	0	1	3	1	2	4	1	1	0	1	1	1	1	1	0	1	0	0	0	0	1	1	1	1	0	23
YUSCO	primary	65	F	0	0	0	0	0	0	0	0	0	NA	NA	0,0	0	0	0	0	1	0	0	0	0	0	0	1	1	0	0	3	0	1	0	0	0	0	1	0	0	0	0	0	1	0	1	0	0	14
YUSEL	metastasis	53	M	1	0	0	0	0	0	0	0	0	NA	NA	r,0	0	0	0	1	2	0	0	0	0	0	0	1	0	4	0	0	0	1	0	0	0	0	0	1	0	0	0	0	0	1	0	2	0	3
YUSIM	metastasis	52	M	0	0	0	0	1	0	0	0	0	NA	NA	R,0	0	0	0	0	0	1	0	0	0	0	0	0	1	0	0	1	0	0	0	0	0	0	0	0	0	0	0	0	0	1	0	0	0	4
YUSIPU	metastasis	65	M	1	0	0	0	0	0	0	0	0	NA	NA	r,0	0	0	0	0	0	0	0	0	0	0	0	0	0	0	0	0	0	3	0	0	0	1	0	0	0	0	0	0	0	1	0	0	2	3
YUSIV	metastasis	61	F	1	0	0	0	0	0	0	0	0	NA	NA	r,0	0	0	0	0	2	1	2	0	0	0	0	1	0	2	0	0	0	0	1	0	0	0	1	0	0	0	0	2	1	0	0	1	1	4
YUSMI	metastasis	81	F	0	0	0	0	0	0	0	0	0	S83P	NA	R,0	2	0	0	0	2	2	2	1	0	1	0	1	2	3	0	2	0	1	1	0	0	0	0	1	0	2	0	0	0	3	0	0	0	7
YUSPO	metastasis	88	F	0	0	0	0	0	0	0	0	0	NA	NA	0,0	1	0	0	0	1	1	0	0	0	0	0	1	2	0	0	1	0	1	0	0	0	0	0	0	0	1	0	0	0	0	0	1	0	0
YUSUBA	metastasis	37	F	0	0	0	0	0	0	0	0	0	NA	NA	0,0	0	0	0	0	1	0	0	1	0	0	0	0	0	0	0	0	0	0	0	1	0	1	0	0	0	0	0	0	0	0	0	1	0	5
YUSWI	metastasis	57	M	0	0	0	0	0	0	1	0	0	NA	NA	R,0	0	3	0	1	2	3	1	3	0	0	0	2	0	1	0	2	1	0	1	1	0	0	1	0	0	0	1	1	0	2	0	3	2	24
YUTEPA	primary	56	M	0	0	0	0	0	0	0	0	0	NA	NA	0,0	0	0	0	1	2	0	0	3	0	0	0	0	0	4	1	0	0	0	2	0	0	1	0	0	0	1	0	0	1	1	0	0	1	9
YUTRAIN	metastasis	86	F	0	0	0	1	0	0	1	0	0	NA	NA	R,R	0	0	0	0	1	0	1	0	0	0	0	0	1	0	0	0	1	1	1	0	0	0	0	0	0	0	0	0	0	0	1	0	0	7
YUTUCO	metastasis	54	M	1	0	0	0	1	0	0	0	0	NA	NA	R,r	0	1	0	0	1	1	0	0	0	0	0	0	0	0	0	0	0	0	0	0	1	0	0	0	0	0	0	0	0	0	0	3	1	7
YUTUR	metastasis	62	M	0	0	0	0	0	0	0	0	0	NA	NA	0,0	0	2	1	0	0	2	0	0	1	1	0	0	2	0	0	1	0	0	0	0	0	0	0	1	0	0	0	0	0	1	0	0	1	4
YUVAIL	primary	62	F	0	0	0	0	0	0	0	0	0	NA	NA	0,0	0	0	0	0	0	0	0	1	0	0	0	0	0	1	0	2	0	1	0	0	0	1	2	0	0	0	0	0	1	0	0	0	1	6
YUVEME	metastasis	78	M	0	0	1	0	1	0	0	0	0	NA	NA	R,r	0	0	0	0	0	1	0	0	0	0	0	0	1	0	0	1	0	0	0	0	0	0	0	0	0	0	0	0	0	0	0	1	0	5
YUWAGE	primary	86	M	1	0	0	0	0	0	0	0	0	NA	NA	r,0	0	0	0	0	0	0	0	0	0	0	0	0	0	0	0	0	0	0	0	0	0	0	0	0	0	0	0	0	0	0	0	0	1	3
YUWALI	metastasis	41	M	0	0	0	0	1	0	0	0	0	NA	NA	R,0	0	0	0	0	3	0	1	0	0	1	2	0	1	3	1	3	0	0	0	0	0	0	0	0	0	0	0	0	0	0	0	1	1	3
YUWAND	primary	78	M	0	0	0	0	1	0	0	0	0	NA	NA	R,0	1	1	1	4	8	2	0	4	0	2	0	0	10	11	1	6	1	1	4	2	2	2	4	3	1	2	1	0	2	2	3	2	3	48
YUWAPO	metastasis	53	M	0	0	1	0	0	0	0	1	0	NA	NA	r,r	0	0	0	0	0	0	0	1	0	0	1	0	1	0	0	1	0	0	0	0	0	0	0	0	0	0	0	1	0	0	0	1	1	2
YUWHIM	metastasis	65	M	0	0	0	0	0	0	0	0	0	NA	NA	0,0	1	0	1	0	1	0	0	0	0	0	0	0	0	0	0	1	0	0	0	0	0	1	1	1	0	0	0	0	0	0	0	1	0	4
YUWIA	metastasis	83	M	1	0	0	0	0	0	0	0	0	NA	NA	r,0	1	1	0	0	3	3	2	3	1	0	1	1	0	0	0	1	0	2	0	0	0	0	0	0	1	0	0	1	2	1	0	0	2	16
YUZEPO	metastasis	73	M	0	0	0	0	0	0	0	0	0	NA	NA	0,0	0	0	0	0	0	0	0	0	0	0	0	0	0	0	0	0	0	0	0	0	0	0	0	0	0	0	0	0	0	0	0	0	0	0
YUZEST	metastasis	55	M	0	0	0	0	1	0	0	0	0	NA	NA	R,0	0	0	0	0	6	2	1	4	0	0	0	1	0	3	0	1	1	0	0	0	2	0	0	0	0	2	0	0	0	1	0	0	0	4
YUZINO	metastasis	80	F	0	0	0	0	1	0	0	0	0	NA	NA	R,0	1	1	0	0	2	2	2	3	0	0	0	3	4	7	2	4	0	1	1	1	3	2	1	1	0	1	1	0	2	3	1	3	6	42
[truncated: 70 more columns]
