# Supplementary material for: Germline MC1R status influences somatic mutation burden in melanoma
Source: Nat Commun. 2016 Jul 12;7:12064. doi: 10.1038/ncomms12064 (PMC4945874; doi:10.1038/ncomms12064)
Supplement: Supplementary Software 1 — Hierarchical Dirichlet Process package for R [file ncomms12064-s5.zip]

Archive with 72 entries (61 files):
- analysis_code/
- analysis_code/.DS_Store
- __MACOSX/
- __MACOSX/analysis_code/
- __MACOSX/analysis_code/._.DS_Store
- analysis_code/regression_analyses/
- analysis_code/regression_analyses/.DS_Store
- __MACOSX/analysis_code/regression_analyses/
- __MACOSX/analysis_code/regression_analyses/._.DS_Store
- analysis_code/regression_analyses/.Rhistory
- __MACOSX/analysis_code/regression_analyses/._.Rhistory
- analysis_code/regression_analyses/README.txt
- __MACOSX/analysis_code/regression_analyses/._README.txt
- analysis_code/regression_analyses/skcm-mc1r-analysis.R
- __MACOSX/analysis_code/regression_analyses/._skcm-mc1r-analysis.R
- analysis_code/regression_analyses/skcm-mc1r-analysis_3levels.R
- __MACOSX/analysis_code/regression_analyses/._skcm-mc1r-analysis_3levels.R
- analysis_code/regression_analyses/skcm-mc1r-analysis_alt_classif_MC1R_alleles.R
- __MACOSX/analysis_code/regression_analyses/._skcm-mc1r-analysis_alt_classif_MC1R_alleles.R
- analysis_code/regression_analyses/skcm-mc1r-analysis_combined.R
- __MACOSX/analysis_code/regression_analyses/._skcm-mc1r-analysis_combined.R
- analysis_code/regression_analyses/skcm-mc1r-analysis_totalSNV.R
- __MACOSX/analysis_code/regression_analyses/._skcm-mc1r-analysis_totalSNV.R
- __MACOSX/analysis_code/._regression_analyses
- analysis_code/signatures_analysis/
- analysis_code/signatures_analysis/.DS_Store
- __MACOSX/analysis_code/signatures_analysis/
- __MACOSX/analysis_code/signatures_analysis/._.DS_Store
- analysis_code/signatures_analysis/mc1r_signatures.R
- __MACOSX/analysis_code/signatures_analysis/._mc1r_signatures.R
- analysis_code/signatures_analysis/README.txt
- __MACOSX/analysis_code/signatures_analysis/._README.txt
- __MACOSX/analysis_code/._signatures_analysis
- analysis_code/TCGA/
- analysis_code/TCGA/.DS_Store
- __MACOSX/analysis_code/TCGA/
- __MACOSX/analysis_code/TCGA/._.DS_Store
- analysis_code/TCGA/README.txt
- __MACOSX/analysis_code/TCGA/._README.txt
- analysis_code/TCGA/tcga-covariates.csv
- __MACOSX/analysis_code/TCGA/._tcga-covariates.csv
- analysis_code/TCGA/tcga-makeRData.R
- __MACOSX/analysis_code/TCGA/._tcga-makeRData.R
- analysis_code/TCGA/tcga-MC1R-genotypes.csv
- __MACOSX/analysis_code/TCGA/._tcga-MC1R-genotypes.csv
- analysis_code/TCGA/tcga-samples.xlsx
- __MACOSX/analysis_code/TCGA/._tcga-samples.xlsx
- analysis_code/TCGA/tcga-SKCM.RData
- __MACOSX/analysis_code/TCGA/._tcga-SKCM.RData
- analysis_code/TCGA/tcga-SKCM_reclassified.RData
- __MACOSX/analysis_code/TCGA/._tcga-SKCM_reclassified.RData
- analysis_code/TCGA/tcga-varCounts.txt
- __MACOSX/analysis_code/TCGA/._tcga-varCounts.txt
- __MACOSX/analysis_code/._TCGA
- analysis_code/Yale/
- analysis_code/Yale/.DS_Store
- __MACOSX/analysis_code/Yale/
- __MACOSX/analysis_code/Yale/._.DS_Store
- analysis_code/Yale/README.txt
- __MACOSX/analysis_code/Yale/._README.txt
- analysis_code/Yale/yale-covariates.csv
- __MACOSX/analysis_code/Yale/._yale-covariates.csv
- analysis_code/Yale/yale-makeRData.R
- __MACOSX/analysis_code/Yale/._yale-makeRData.R
- analysis_code/Yale/yale-MC1R-genotypes.csv
- __MACOSX/analysis_code/Yale/._yale-MC1R-genotypes.csv
- analysis_code/Yale/yale-SKCM.RData
- __MACOSX/analysis_code/Yale/._yale-SKCM.RData
- analysis_code/Yale/yale-varCounts.csv
- __MACOSX/analysis_code/Yale/._yale-varCounts.csv
- __MACOSX/analysis_code/._Yale
- __MACOSX/._analysis_code
