# Supplementary material for: Germline MC1R status influences somatic mutation burden in melanoma
Source: Nat Commun. 2016 Jul 12;7:12064. doi: 10.1038/ncomms12064 (PMC4945874; doi:10.1038/ncomms12064)
Supplement: Supplementary Software 1 — Hierarchical Dirichlet Process package for R [file ncomms12064-s5.zip › analysis_code/regression_analyses/README.txt]

Files:

skcm-mc1r-analysis.R	Code for the main analysis. Generates figures 1a and 1b, supplementary figure 2, and 	supplemetary tables 2 and 3

skcm-mc1r-analysis_combined.R	Code for generating the combined TCGA + Yale analysis. Generates supplementary table 4

skcm-mc1r-analysis_3levels.R	Code for generating the three-level analysis for the combined dataset. Generates supplementary figure 4

skcm-mc1r-analysis_totalSNV.R	Code for generating the combined TCGA + Yale analysis on total SNV count. Generates supplementary figure 5

skcm-mc1r-analysis_alt_classif_MC1R_alleles.R	Code for generating the main TCGA analysis but loading a TCGA dataset with alternative classifications for T95M and R213W. Generates supplementary table 6 
