# Supplementary material for: Germline MC1R status influences somatic mutation burden in melanoma
Source: Nat Commun. 2016 Jul 12;7:12064. doi: 10.1038/ncomms12064 (PMC4945874; doi:10.1038/ncomms12064)
Supplement: Supplementary Software 1 — Hierarchical Dirichlet Process package for R [file ncomms12064-s5.zip › analysis_code/regression_analyses/skcm-mc1r-analysis.R]

#' Set up
#+ message=F

set.seed(1)

library(ggplot2)
library(RColorBrewer)
library(reshape2)
library(stringr)
library(MASS)
library(mice)
theme_set(theme_grey(base_size = 12))
theme_update(axis.text.x = element_text(colour = "grey10", size=12), axis.text.y = element_text(colour = "grey10", hjust=1, size=12), panel.grid.major = element_blank(), panel.grid.minor = element_blank())
mycols <- brewer.pal(11, "Spectral")

##first set working directory with setwd

load( "../TCGA/tcga-SKCM.RData" )
load("../Yale/yale-SKCM.RData")

summary(tcga[,2:9])
summary(sapply(tcga[,10:21], as.factor))
summary(sapply(yale[,5:16], as.factor))


# count number of R alleles
#tcga$Rallele <- str_count(tcga$rgeno, 'R')
tcga$Rallele <- as.integer(grepl('R', tcga$rgeno))

#yale$Rallele <- str_count(yale$rgeno, 'R')
yale$Rallele <- as.integer(grepl('R', yale$rgeno))

# melts
tcga.melt <- melt(tcga, id.vars=c("BARCODE", "Rallele"), measure.vars=c("C.A", "C.G", "C.T", "T.A", "T.C", "T.G"))
yale.melt <- melt(yale, id.vars=c("BARCODE", "Rallele"), measure.vars=c("C.A", "C.G", "C.T", "T.A", "T.C", "T.G"))


multiplot <- function(..., plotlist=NULL, file, cols=1, layout=NULL) {
  require(grid)

  # Make a list from the ... arguments and plotlist
  plots <- c(list(...), plotlist)

  numPlots = length(plots)

  # If layout is NULL, then use 'cols' to determine layout
  if (is.null(layout)) {
    # Make the panel
    # ncol: Number of columns of plots
    # nrow: Number of rows needed, calculated from # of cols
    layout <- matrix(seq(1, cols * ceiling(numPlots/cols)),
                     ncol = cols, nrow = ceiling(numPlots/cols))
  }

  if (numPlots==1) {
    print(plots[[1]])

  } else {
    # Set up the page
    grid.newpage()
    pushViewport(viewport(layout = grid.layout(nrow(layout), ncol(layout))))

    # Make each plot, in the correct location
    for (i in 1:numPlots) {
      # Get the i,j matrix positions of the regions that contain this subplot
      matchidx <- as.data.frame(which(layout == i, arr.ind = TRUE))

      print(plots[[i]], vp = viewport(layout.pos.row = matchidx$row,
                                      layout.pos.col = matchidx$col))
    }
  }
}


relabeller <- function(var, value){
  value <- as.character(value)
  if (var=="variable") {
    value[value=="C.A"] <- "C>A"
    value[value=="C.G"]   <- "C>G"
    value[value=="C.T"] <- "C>T"
    value[value=="T.A"]   <- "T>A"
    value[value=="T.C"] <- "T>C"
    value[value=="T.G"]   <- "T>G"
  }
  return(value)
}


plot.transform <- function(counts){
  ans <- log10(counts)
  ans[which(ans==-Inf)] <- 0
  return(ans)
}


#' Plot number of samples in each genotype category.
#+ fig.width=8, fig.height=4
#updated to work with ggplot2 2_2.1.0, for ggplot2 2_1.0.1 replace stat_count for stat_bin
p1 <- ggplot(tcga, aes(x=factor(rgeno),fill=factor(Rallele))) +
  geom_bar() +
  stat_count(geom="text", aes(label=..count.., vjust=-1)) +
  scale_y_continuous(name='Number of Samples', limits=c(0,80)) +
  scale_x_discrete(name="MC1R genotype", labels=c('0/0', 'r/0', 'r/r', 'R/0', 'R/r', 'R/R')) +
  ggtitle("TCGA dataset") +
  scale_fill_manual(values=mycols[c(5,3,1)],name='MC1R genotype', labels=c("No R alleles", "1 or 2 R alleles")) +
  theme(legend.position="none")

p2 <- ggplot(yale, aes(x=factor(rgeno),fill=factor(Rallele))) +
  geom_bar() +
  stat_count(geom="text", aes(label=..count.., vjust=-1)) +
  scale_y_continuous(name='Number of Samples', limits=c(0,40)) +
  scale_x_discrete(name="MC1R genotype", labels=c('0/0', 'r/0', 'r/r', 'R/0', 'R/r', 'R/R')) +
  ggtitle("Yale dataset") +
  scale_fill_manual(values=mycols[c(5,3,1)],name='MC1R genotype', labels=c("No R alleles", "1 or 2 R alleles")) +
  theme(legend.position="none")

png(filename='Supp_Fig_2.png', width=1200, height=600, res=150)
multiplot(p1,p2, cols=2)
dev.off()


#' Neg binom regression for TCGA dataset
#+ fig.width=12, fig.height=6

# for purposes of regression, set categories with less than 5 observations to NA so regression fits can converge
summary(tcga[,2:9])
summary(tcga$tissue_source_site)
tcga.reg <- tcga
# set the tissue_source_sites contributing less than 5 samples to NA
tcga.reg$tissue_source_site[which(tcga.reg$tissue_source_site %in% c('BF','GF','IH'))] <- NA
tcga.reg$tissue_source_site <- factor(tcga.reg$tissue_source_site)
# set the 4 samples with body area 'Other' to NA
tcga.reg$body_area[which(tcga.reg$body_area=='Other')] <- NA
tcga.reg$body_area <- factor(tcga.reg$body_area)
# final
summary(tcga.reg[,2:9])
summary(tcga.reg$tissue_source_site)

# set contrasts for categorical variables in regression
#contrasts(tcga.reg$tum_type) <- contr.treatment(c('TP', 'TM'), base=1)
contrasts(tcga.reg$clark_level) <- contr.treatment(c('I', 'II', 'III', 'IV', 'V'), base=5)
contrasts(tcga.reg$ulceration) <- contr.treatment(c('NO', 'YES'), base=1)
contrasts(tcga.reg$tissue_source_site) <- contr.treatment(levels(tcga.reg$tissue_source_site), base=4)
contrasts(tcga.reg$body_area) <- contr.treatment(c('Extremities', 'Head and Neck', 'Trunk'), base=1)
contrasts(tcga.reg$tissue_type) <- contr.treatment(c('Distant Metastasis', 'Primary Tumor', 'regional (sub)cutaneous tissue', 'Regional Lymph Node'), base=2)


my.glm.nb <- function(snv, iter){
  ans <- list(fits=vector('list', iter),
              converged=vector('logical', iter),
              lo=vector('list', iter),
              predict=vector('list', iter))

    #mice call has been modified to include the outcome variables (the 6 mutational classes)
    mice.out <- mice(tcga.reg[,c(2:9,118:123,126)], m=iter, printFlag=FALSE)

  for (i in 1:iter){
    tcgai <- tcga.reg
    tcgai$age_at_diagnosis[is.na(tcga.reg$age_at_diagnosis)] <- mice.out$imp$age_at_diagnosis[,i]
    tcgai$breslow[is.na(tcga.reg$breslow)] <- mice.out$imp$breslow[,i]
    tcgai$clark_level[is.na(tcga.reg$clark_level)] <- mice.out$imp$clark_level[,i]
    tcgai$ulceration[is.na(tcga.reg$ulceration)] <- mice.out$imp$ulceration[,i]
    tcgai$tissue_source_site[is.na(tcga.reg$tissue_source_site)] <- mice.out$imp$tissue_source_site[,i]
    tcgai$body_area[is.na(tcga.reg$body_area)] <- mice.out$imp$body_area[,i]
    #tcgai$tissue_type[is.na(tcga.reg$tissue_type)] <- mice.out$imp$tissue_type[,i]

    fit <- suppressWarnings(glm.nb(tcgai[[snv]]~Rallele+age_at_diagnosis+breslow+gender+clark_level+ulceration+tissue_source_site+body_area+tissue_type, data=tcgai))

    lo <- as.numeric(names(which(cooks.distance(fit)>0.5)))
    if (length(lo>=1)){
      fit <- glm.nb(tcga[[snv]]~Rallele+age_at_diagnosis+breslow+gender+clark_level+ulceration+tissue_source_site+body_area+tissue_type, data=tcgai, subset=-lo)
    }

    p <- predict(fit, newdata=data.frame(
                                         #Rallele=c(0,1,2),
                                         Rallele=c(0,1),
                                         #tum_type='TM',
                                         age_at_diagnosis=57,
                                         breslow=2.5,
                                         gender='MALE',
                                         clark_level='IV',
                                         ulceration='NO',
                                         tissue_source_site='EE',
                                         body_area='Extremities',
                                         tissue_type='Regional Lymph Node'), type='link', se.fit=T)

    ans$fits[[i]] <- fit
    ans$converged[i] <- fit$converged
    ans$lo[[i]] <- lo
    ans$predict[[i]] <- p
  }
  return(ans)
}


# SNV counts in six classes - full dataset.
classes <- c('C.A', 'C.G', 'C.T', 'T.A', 'T.C', 'T.G')
#tcga.pred <- data.frame(Rallele=rep(0:2, 6), variable=rep(classes, each=3), value=0, lb=0, ub=0)
tcga.pred <- data.frame(Rallele=rep(0:1, 6), variable=rep(classes, each=2), value=0, lb=0, ub=0)

for (snv in classes){
  print(snv)
  glm.nb.out <- my.glm.nb(snv, 10)

  if (any(glm.nb.out$converged==FALSE)){
    print('WARNING, something did not converge')
    break
  }

  assign(paste0('glm.nb.out.', snv), glm.nb.out)

  res <- summary(pool(as.mira(glm.nb.out$fits)))
  #test <- signif(res[,c('est', 'lo 95', 'hi 95', 'Pr(>|t|)')], digits=3)
  test <- res[,c('est', 'lo 95', 'hi 95', 'Pr(>|t|)')]
  #exp <- signif(exp(test[,1:3]), digits=3)
  exp <- exp(test[,1:3])
  assign(paste0('out.', snv), cbind(test, exp))


  predmean <- rowMeans(sapply(glm.nb.out$predict, function(x){x$fit}))
  predse <- rowMeans(sapply(glm.nb.out$predict, function(x){x$se.fit}))

  tcga.pred$value[which(tcga.pred$variable==snv)] <- exp(predmean)
  tcga.pred$lb[which(tcga.pred$variable==snv)] <- exp(predmean - 1.96*predse)
  tcga.pred$ub[which(tcga.pred$variable==snv)] <- exp(predmean + 1.96*predse)
}

remove(glm.nb.out, predmean, predse, snv)


table(unlist(glm.nb.out.C.A$lo))
tcga[names(table(unlist(glm.nb.out.C.A$lo))),c(1:21,118:126)]
out.C.A

table(unlist(glm.nb.out.C.G$lo))
tcga[names(table(unlist(glm.nb.out.C.G$lo))),c(1:21,118:126)]
out.C.G

table(unlist(glm.nb.out.C.T$lo))
tcga[names(table(unlist(glm.nb.out.C.T$lo))),c(1:21,118:126)]
out.C.T

table(unlist(glm.nb.out.T.A$lo))
tcga[names(table(unlist(glm.nb.out.T.A$lo))),c(1:21,118:126)]
out.T.A

table(unlist(glm.nb.out.T.C$lo))
tcga[names(table(unlist(glm.nb.out.T.C$lo))),c(1:21,118:126)]
out.T.C

table(unlist(glm.nb.out.T.G$lo))
tcga[names(table(unlist(glm.nb.out.T.G$lo))),c(1:21,118:126)]
out.T.G


library(Matrix)
supptable <- rBind(out.C.A, out.C.G, out.C.T, out.T.A, out.T.C, out.T.G)[,c(1,4:7)]
coef <- rownames(supptable)
rownames(supptable) <- NULL
supptable <- data.frame(supptable)
supptable$coef <- coef
supptable$SNV <- rep(c('C.A', 'C.G', 'C.T', 'T.A', 'T.C', 'T.G'), each=23)
supptable$coef <- factor(supptable$coef, levels=c('(Intercept)', 'Rallele', 'age_at_diagnosis', 'breslow', 'genderMALE', 'clark_levelI', 'clark_levelII', 'clark_levelIII', 'clark_levelIV', 'ulcerationYES', 'body_areaHead and Neck', 'body_areaTrunk', 'tissue_typeDistant Metastasis', 'tissue_typeregional (sub)cutaneous tissue', 'tissue_typeRegional Lymph Node', 'tissue_source_siteD3', 'tissue_source_siteD9', 'tissue_source_siteEB', 'tissue_source_siteER', 'tissue_source_siteFR', 'tissue_source_siteFS', 'tissue_source_siteFW', 'tissue_source_siteGN'), ordered=T)
supptable <- supptable[order(supptable$coef),]

fin_table <- NULL
coefs <- c('(Intercept)', 'Rallele', 'age_at_diagnosis', 'breslow', 'genderMALE', 'clark_levelI', 'clark_levelII', 'clark_levelIII', 'clark_levelIV', 'ulcerationYES', 'body_areaHead and Neck', 'body_areaTrunk', 'tissue_typeDistant Metastasis', 'tissue_typeregional (sub)cutaneous tissue', 'tissue_typeRegional Lymph Node', 'tissue_source_siteD3', 'tissue_source_siteD9', 'tissue_source_siteEB', 'tissue_source_siteER', 'tissue_source_siteFR', 'tissue_source_siteFS', 'tissue_source_siteFW', 'tissue_source_siteGN')

for(i in 1:length(coefs)){
        temp <- supptable[supptable$coef==coefs[i],]
        corrected_bh <- p.adjust(temp$Pr...t.., method='BH')
        fin_table <- rbind(fin_table, cbind(temp,corrected_bh))
}

supptable <- fin_table
supptable_nr <- supptable
supptable$est <- signif(supptable$est,2)
supptable$Pr...t.. <- round(supptable$Pr...t.., 3)
supptable[,3:5] <- round(supptable[,3:5], 2)

write.csv(supptable_nr, file='supp_table_2.csv', row.names=F)


tcga.melt$Rallele <- as.factor(gsub("1", "1 or 2", as.character(tcga.melt$Rallele) ))
tcga.pred$Rallele <- as.factor(gsub("1", "1 or 2", as.character(tcga.pred$Rallele) ))

#relabeller function does not work in ggplot 2_2.0.1
png(filename='Fig_1a.png', width=1500, height=800, res=150)
ggplot(tcga.melt, aes(x=factor(Rallele))) +
  facet_grid(.~variable) + #, labeller=relabeller) +
  geom_boxplot(aes(y=plot.transform(value), fill=factor(Rallele)), outlier.size=1, notch=T) +
  geom_ribbon(data=tcga.pred, aes(group=1, ymin=log10(lb), ymax=log10(ub)), alpha=0.3, fill='darkblue') +
  geom_line(data=tcga.pred, aes(y=log10(value), group=1), col='darkblue', lty=2) +
  scale_fill_manual(values=mycols[c(5,3,1)], name='R allele count') +
  scale_y_continuous(name='Somatic SNV Count', labels=c(0,10,100,1000,10000), breaks=c(0,1,2,3,4)) +
  coord_cartesian(ylim=c(0,4))+
  scale_x_discrete(name='R allele count') +
  theme(legend.position="none")
dev.off()


#' Neg binom regression for YALE dataset
#+ fig.width=12, fig.height=6

# Validation with YALE dataset.
# set contrasts for categorical variables in regression
yale.reg <- yale
contrasts(yale.reg$tum_type) <- contr.treatment(c('primary', 'metastasis'), base=1)
yale.pred <- data.frame(Rallele=rep(0:1, 6), variable=rep(classes, each=2), value=0, lb=0, ub=0)

for (snv in classes){
    fit <- glm.nb(yale.reg[[snv]]~Rallele+tum_type+age_at_diagnosis+gender, data=yale.reg)
    lo <- as.numeric(names(which(cooks.distance(fit)>0.5)))
    if (length(lo)>=1){
        fit <- glm.nb(yale[[snv]]~Rallele+tum_type+age_at_diagnosis+gender, data=yale.reg, subset=-lo)
        print(paste0('Leave out, ', lo))
    }
    
    assign(paste0('yale.out.', snv), fit)
    
    p <- predict(fit, newdata=data.frame(
    Rallele=c(0,1),
    tum_type='metastasis',
    age_at_diagnosis=65,
    gender='M'), type='link', se.fit=T)
    
    yale.pred$value[which(yale.pred$variable==snv)] <- exp(p$fit)
    yale.pred$lb[which(yale.pred$variable==snv)] <- exp(p$fit - 1.96*p$se.fit)
    yale.pred$ub[which(yale.pred$variable==snv)] <- exp(p$fit + 1.96*p$se.fit)
    
}


summary(yale.out.C.A)
exp(summary(yale.out.C.A)$coef['(Intercept)','Estimate'])
exp(summary(yale.out.C.A)$coef['(Intercept)','Estimate']-1.96*summary(yale.out.C.A)$coef['(Intercept)','Std. Error'])
exp(summary(yale.out.C.A)$coef['(Intercept)','Estimate']+1.96*summary(yale.out.C.A)$coef['(Intercept)','Std. Error'])

exp(summary(yale.out.C.A)$coef['Rallele','Estimate'])
exp(summary(yale.out.C.A)$coef['Rallele','Estimate']-1.96*summary(yale.out.C.A)$coef['Rallele','Std. Error'])
exp(summary(yale.out.C.A)$coef['Rallele','Estimate']+1.96*summary(yale.out.C.A)$coef['Rallele','Std. Error'])

exp(summary(yale.out.C.A)$coef['tum_typemetastasis','Estimate'])
exp(summary(yale.out.C.A)$coef['tum_typemetastasis','Estimate']-1.96*summary(yale.out.C.A)$coef['tum_typemetastasis','Std. Error'])
exp(summary(yale.out.C.A)$coef['tum_typemetastasis','Estimate']+1.96*summary(yale.out.C.A)$coef['tum_typemetastasis','Std. Error'])

exp(summary(yale.out.C.A)$coef['age_at_diagnosis','Estimate'])
exp(summary(yale.out.C.A)$coef['age_at_diagnosis','Estimate']-1.96*summary(yale.out.C.A)$coef['age_at_diagnosis','Std. Error'])
exp(summary(yale.out.C.A)$coef['age_at_diagnosis','Estimate']+1.96*summary(yale.out.C.A)$coef['age_at_diagnosis','Std. Error'])

exp(summary(yale.out.C.A)$coef['genderM','Estimate'])
exp(summary(yale.out.C.A)$coef['genderM','Estimate']-1.96*summary(yale.out.C.A)$coef['genderM','Std. Error'])
exp(summary(yale.out.C.A)$coef['genderM','Estimate']+1.96*summary(yale.out.C.A)$coef['genderM','Std. Error'])


summary(yale.out.C.G)
exp(summary(yale.out.C.G)$coef['(Intercept)','Estimate'])
exp(summary(yale.out.C.G)$coef['(Intercept)','Estimate']-1.96*summary(yale.out.C.G)$coef['(Intercept)','Std. Error'])
exp(summary(yale.out.C.G)$coef['(Intercept)','Estimate']+1.96*summary(yale.out.C.G)$coef['(Intercept)','Std. Error'])

exp(summary(yale.out.C.G)$coef['Rallele','Estimate'])
exp(summary(yale.out.C.G)$coef['Rallele','Estimate']-1.96*summary(yale.out.C.G)$coef['Rallele','Std. Error'])
exp(summary(yale.out.C.G)$coef['Rallele','Estimate']+1.96*summary(yale.out.C.G)$coef['Rallele','Std. Error'])

exp(summary(yale.out.C.G)$coef['tum_typemetastasis','Estimate'])
exp(summary(yale.out.C.G)$coef['tum_typemetastasis','Estimate']-1.96*summary(yale.out.C.G)$coef['tum_typemetastasis','Std. Error'])
exp(summary(yale.out.C.G)$coef['tum_typemetastasis','Estimate']+1.96*summary(yale.out.C.G)$coef['tum_typemetastasis','Std. Error'])

exp(summary(yale.out.C.G)$coef['age_at_diagnosis','Estimate'])
exp(summary(yale.out.C.G)$coef['age_at_diagnosis','Estimate']-1.96*summary(yale.out.C.G)$coef['age_at_diagnosis','Std. Error'])
exp(summary(yale.out.C.G)$coef['age_at_diagnosis','Estimate']+1.96*summary(yale.out.C.G)$coef['age_at_diagnosis','Std. Error'])

exp(summary(yale.out.C.G)$coef['genderM','Estimate'])
exp(summary(yale.out.C.G)$coef['genderM','Estimate']-1.96*summary(yale.out.C.G)$coef['genderM','Std. Error'])
exp(summary(yale.out.C.G)$coef['genderM','Estimate']+1.96*summary(yale.out.C.G)$coef['genderM','Std. Error'])


summary(yale.out.C.T)
exp(summary(yale.out.C.T)$coef['(Intercept)','Estimate'])
exp(summary(yale.out.C.T)$coef['(Intercept)','Estimate']-1.96*summary(yale.out.C.T)$coef['(Intercept)','Std. Error'])
exp(summary(yale.out.C.T)$coef['(Intercept)','Estimate']+1.96*summary(yale.out.C.T)$coef['(Intercept)','Std. Error'])

exp(summary(yale.out.C.T)$coef['Rallele','Estimate'])
exp(summary(yale.out.C.T)$coef['Rallele','Estimate']-1.96*summary(yale.out.C.T)$coef['Rallele','Std. Error'])
exp(summary(yale.out.C.T)$coef['Rallele','Estimate']+1.96*summary(yale.out.C.T)$coef['Rallele','Std. Error'])

exp(summary(yale.out.C.T)$coef['tum_typemetastasis','Estimate'])
exp(summary(yale.out.C.T)$coef['tum_typemetastasis','Estimate']-1.96*summary(yale.out.C.T)$coef['tum_typemetastasis','Std. Error'])
exp(summary(yale.out.C.T)$coef['tum_typemetastasis','Estimate']+1.96*summary(yale.out.C.T)$coef['tum_typemetastasis','Std. Error'])

exp(summary(yale.out.C.T)$coef['age_at_diagnosis','Estimate'])
exp(summary(yale.out.C.T)$coef['age_at_diagnosis','Estimate']-1.96*summary(yale.out.C.T)$coef['age_at_diagnosis','Std. Error'])
exp(summary(yale.out.C.T)$coef['age_at_diagnosis','Estimate']+1.96*summary(yale.out.C.T)$coef['age_at_diagnosis','Std. Error'])

exp(summary(yale.out.C.T)$coef['genderM','Estimate'])
exp(summary(yale.out.C.T)$coef['genderM','Estimate']-1.96*summary(yale.out.C.T)$coef['genderM','Std. Error'])
exp(summary(yale.out.C.T)$coef['genderM','Estimate']+1.96*summary(yale.out.C.T)$coef['genderM','Std. Error'])


summary(yale.out.T.A)
exp(summary(yale.out.T.A)$coef['(Intercept)','Estimate'])
exp(summary(yale.out.T.A)$coef['(Intercept)','Estimate']-1.96*summary(yale.out.T.A)$coef['(Intercept)','Std. Error'])
exp(summary(yale.out.T.A)$coef['(Intercept)','Estimate']+1.96*summary(yale.out.T.A)$coef['(Intercept)','Std. Error'])

exp(summary(yale.out.T.A)$coef['Rallele','Estimate'])
exp(summary(yale.out.T.A)$coef['Rallele','Estimate']-1.96*summary(yale.out.T.A)$coef['Rallele','Std. Error'])
exp(summary(yale.out.T.A)$coef['Rallele','Estimate']+1.96*summary(yale.out.T.A)$coef['Rallele','Std. Error'])

exp(summary(yale.out.T.A)$coef['tum_typemetastasis','Estimate'])
exp(summary(yale.out.T.A)$coef['tum_typemetastasis','Estimate']-1.96*summary(yale.out.T.A)$coef['tum_typemetastasis','Std. Error'])
exp(summary(yale.out.T.A)$coef['tum_typemetastasis','Estimate']+1.96*summary(yale.out.T.A)$coef['tum_typemetastasis','Std. Error'])

exp(summary(yale.out.T.A)$coef['age_at_diagnosis','Estimate'])
exp(summary(yale.out.T.A)$coef['age_at_diagnosis','Estimate']-1.96*summary(yale.out.T.A)$coef['age_at_diagnosis','Std. Error'])
exp(summary(yale.out.T.A)$coef['age_at_diagnosis','Estimate']+1.96*summary(yale.out.T.A)$coef['age_at_diagnosis','Std. Error'])

exp(summary(yale.out.T.A)$coef['genderM','Estimate'])
exp(summary(yale.out.T.A)$coef['genderM','Estimate']-1.96*summary(yale.out.T.A)$coef['genderM','Std. Error'])
exp(summary(yale.out.T.A)$coef['genderM','Estimate']+1.96*summary(yale.out.T.A)$coef['genderM','Std. Error'])


summary(yale.out.T.C)
exp(summary(yale.out.T.C)$coef['(Intercept)','Estimate'])
exp(summary(yale.out.T.C)$coef['(Intercept)','Estimate']-1.96*summary(yale.out.T.C)$coef['(Intercept)','Std. Error'])
exp(summary(yale.out.T.C)$coef['(Intercept)','Estimate']+1.96*summary(yale.out.T.C)$coef['(Intercept)','Std. Error'])

exp(summary(yale.out.T.C)$coef['Rallele','Estimate'])
exp(summary(yale.out.T.C)$coef['Rallele','Estimate']-1.96*summary(yale.out.T.C)$coef['Rallele','Std. Error'])
exp(summary(yale.out.T.C)$coef['Rallele','Estimate']+1.96*summary(yale.out.T.C)$coef['Rallele','Std. Error'])

exp(summary(yale.out.T.C)$coef['tum_typemetastasis','Estimate'])
exp(summary(yale.out.T.C)$coef['tum_typemetastasis','Estimate']-1.96*summary(yale.out.T.C)$coef['tum_typemetastasis','Std. Error'])
exp(summary(yale.out.T.C)$coef['tum_typemetastasis','Estimate']+1.96*summary(yale.out.T.C)$coef['tum_typemetastasis','Std. Error'])

exp(summary(yale.out.T.C)$coef['age_at_diagnosis','Estimate'])
exp(summary(yale.out.T.C)$coef['age_at_diagnosis','Estimate']-1.96*summary(yale.out.T.C)$coef['age_at_diagnosis','Std. Error'])
exp(summary(yale.out.T.C)$coef['age_at_diagnosis','Estimate']+1.96*summary(yale.out.T.C)$coef['age_at_diagnosis','Std. Error'])

exp(summary(yale.out.T.C)$coef['genderM','Estimate'])
exp(summary(yale.out.T.C)$coef['genderM','Estimate']-1.96*summary(yale.out.T.C)$coef['genderM','Std. Error'])
exp(summary(yale.out.T.C)$coef['genderM','Estimate']+1.96*summary(yale.out.T.C)$coef['genderM','Std. Error'])


summary(yale.out.T.G)
exp(summary(yale.out.T.G)$coef['(Intercept)','Estimate'])
exp(summary(yale.out.T.G)$coef['(Intercept)','Estimate']-1.96*summary(yale.out.T.G)$coef['(Intercept)','Std. Error'])
exp(summary(yale.out.T.G)$coef['(Intercept)','Estimate']+1.96*summary(yale.out.T.G)$coef['(Intercept)','Std. Error'])

exp(summary(yale.out.T.G)$coef['Rallele','Estimate'])
exp(summary(yale.out.T.G)$coef['Rallele','Estimate']-1.96*summary(yale.out.T.G)$coef['Rallele','Std. Error'])
exp(summary(yale.out.T.G)$coef['Rallele','Estimate']+1.96*summary(yale.out.T.G)$coef['Rallele','Std. Error'])

exp(summary(yale.out.T.G)$coef['tum_typemetastasis','Estimate'])
exp(summary(yale.out.T.G)$coef['tum_typemetastasis','Estimate']-1.96*summary(yale.out.T.G)$coef['tum_typemetastasis','Std. Error'])
exp(summary(yale.out.T.G)$coef['tum_typemetastasis','Estimate']+1.96*summary(yale.out.T.G)$coef['tum_typemetastasis','Std. Error'])

exp(summary(yale.out.T.G)$coef['age_at_diagnosis','Estimate'])
exp(summary(yale.out.T.G)$coef['age_at_diagnosis','Estimate']-1.96*summary(yale.out.T.G)$coef['age_at_diagnosis','Std. Error'])
exp(summary(yale.out.T.G)$coef['age_at_diagnosis','Estimate']+1.96*summary(yale.out.T.G)$coef['age_at_diagnosis','Std. Error'])

exp(summary(yale.out.T.G)$coef['genderM','Estimate'])
exp(summary(yale.out.T.G)$coef['genderM','Estimate']-1.96*summary(yale.out.T.G)$coef['genderM','Std. Error'])
exp(summary(yale.out.T.G)$coef['genderM','Estimate']+1.96*summary(yale.out.T.G)$coef['genderM','Std. Error'])

#multitesting correction
#intercept
p <- c(0.05306,0.11443,4.53E-15,0.5989,0.003446,0.562851)
p.adj <- p.adjust(p, method="BH")

#R allele presence
p <- c(0.00766,0.03787,0.0106,0.0177,0.007164,0.062263)
p.adj <- p.adjust(p, method="BH")

#age at diagnosis
p <- c(4.82E-05,0.00182,1.12E-05,1.89E-07,1.93E-04,4.01E-04)
p.adj <- p.adjust(p, method="BH")

#gender
p <- c(0.57832,0.7709,0.3863,0.3444,0.821463,0.400885)
p.adj <- p.adjust(p, method="BH")

#tissue type
p <- c(0.46647,0.81754,0.5716,0.3933,0.457069,0.86435)
p.adj <- p.adjust(p, method="BH")

yale.melt$Rallele <- as.factor(gsub("1", "1 or 2", as.character(yale.melt$Rallele) ))
yale.pred$Rallele <- as.factor(gsub("1", "1 or 2", as.character(yale.pred$Rallele) ))

png(filename='Fig_1b.png', width=1500, height=800, res=150)
ggplot(yale.melt, aes(x=factor(Rallele))) +
facet_grid(.~variable ) + #, labeller=relabeller) +
geom_boxplot(aes(y=plot.transform(value), fill=factor(Rallele)), outlier.size=1, notch=T) +
geom_ribbon(data=yale.pred, aes(group=1, ymin=log10(lb), ymax=log10(ub)), alpha=0.3, fill='darkblue') +
geom_line(data=yale.pred, aes(y=log10(value), group=1), col='darkblue', lty=2) +
scale_fill_manual(values=mycols[c(5,3,1)], name='R allele count') +
scale_y_continuous(name='Somatic SNV Count', labels=c(0,10,100,1000,10000), breaks=c(0,1,2,3,4)) +
scale_x_discrete(name='R allele count') +
coord_cartesian(ylim=c(0,4))+
theme(legend.position="none")
dev.off()


sessionInfo()
