# Supplementary material for: Germline MC1R status influences somatic mutation burden in melanoma
Source: Nat Commun. 2016 Jul 12;7:12064. doi: 10.1038/ncomms12064 (PMC4945874; doi:10.1038/ncomms12064)
Supplement: Supplementary Software 1 — Hierarchical Dirichlet Process package for R [file ncomms12064-s5.zip › analysis_code/regression_analyses/skcm-mc1r-analysis_3levels.R]

#' Set up
#+ message=F

set.seed(1)

library(ggplot2)
library(RColorBrewer)
library(reshape2)
library(stringr)
library(MASS)
library(mice)
theme_set(theme_grey(base_size = 12))
theme_update(axis.text.x = element_text(colour = "grey10", size=12), axis.text.y = element_text(colour = "grey10", hjust=1, size=12), panel.grid.major = element_blank(), panel.grid.minor = element_blank())
mycols <- brewer.pal(11, "Spectral")

#set working directory with setwd

load( "../TCGA/tcga-SKCM.RData" )
load("../Yale/yale-SKCM.RData")

summary(tcga[,2:9])
tcga$tissue_type <- as.character(tcga$tissue_type)
tcga$tissue_type[which(tcga$tissue_type=="Primary Tumor")] <- "primary"
tcga$tissue_type[which(tcga$tissue_type %in% c('Distant Metastasis','regional (sub)cutaneous tissue','Regional Lymph Node'))] <- "metastasis"
tcga$tissue_type <- factor(tcga$tissue_type)
summary(sapply(tcga[,10:21], as.factor))
summary(sapply(yale[,5:16], as.factor))

# count number of R alleles
tcga$Rallele <- str_count(tcga$rgeno, 'R')
yale$Rallele <- str_count(yale$rgeno, 'R')

#combine the two datasets
tcga$breslow <- NULL
tcga$clark_level <- NULL
tcga$ulceration <- NULL
tcga$body_area <- NULL

yale$tissue_source_site <- "Yale"
yale$tissue_source_site <- as.factor(yale$tissue_source_site)
names(yale)[names(yale)=="tum_type"] <- "tissue_type"

yale$gender <- as.character(yale$gender)
yale$gender[which(yale$gender=="F")] <- "FEMALE"
yale$gender[which(yale$gender=="M")] <- "MALE"
yale$gender <- as.factor(yale$gender)

combined <- rbind(tcga,yale)

# melts
combined.melt <- melt(combined, id.vars=c("BARCODE", "Rallele"), measure.vars=c("C.A", "C.G", "C.T", "T.A", "T.C", "T.G"))

#' Neg binom regression for TCGA dataset
#+ fig.width=12, fig.height=6

# for purposes of regression, set categories with less than 5 observations to NA so regression fits can converge
summary(combined[,2:5])
summary(combined$tissue_source_site)
combined.reg <- combined
# set the tissue_source_sites contributing less than 5 samples to NA
combined.reg$tissue_source_site[which(combined.reg$tissue_source_site %in% c('BF','GF','IH'))] <- NA
combined.reg$tissue_source_site <- factor(combined.reg$tissue_source_site)
# final
summary(combined.reg[,2:5])
summary(combined.reg$tissue_source_site)

# set contrasts for categorical variables in regression
contrasts(combined.reg$tissue_source_site) <- contr.treatment(levels(combined.reg$tissue_source_site), base=4)
contrasts(combined.reg$tissue_type) <- contr.treatment(c('metastasis', 'primary'),base=2)


my.glm.nb <- function(snv, iter){
  ans <- list(fits=vector('list', iter),
              converged=vector('logical', iter),
              lo=vector('list', iter),
              predict=vector('list', iter))

  mice.out <- mice(combined.reg[,c(2:5,114:119,122)], m=iter, printFlag=FALSE)

  for (i in 1:iter){
    combinedi <- combined.reg
    combinedi$age_at_diagnosis[is.na(combined.reg$age_at_diagnosis)] <- mice.out$imp$age_at_diagnosis[,i]
    combinedi$tissue_source_site[is.na(combined.reg$tissue_source_site)] <- mice.out$imp$tissue_source_site[,i]
    #tcgai$tissue_type[is.na(tcga.reg$tissue_type)] <- mice.out$imp$tissue_type[,i]

    fit <- suppressWarnings(glm.nb(combinedi[[snv]]~Rallele+age_at_diagnosis+gender+tissue_source_site+tissue_type, data=combinedi))

    lo <- as.numeric(names(which(cooks.distance(fit)>0.5)))
    if (length(lo>=1)){
      fit <- glm.nb(combinedi[[snv]]~Rallele+age_at_diagnosis+gender+tissue_source_site+tissue_type, data=combinedi, subset=-lo)
    }

    p <- predict(fit, newdata=data.frame(Rallele=c(0,1,2),
                                         age_at_diagnosis=60,
                                         #breslow=2.5,
                                         gender='MALE',
                                         #clark_level='IV',
                                         #ulceration='NO',
                                         tissue_source_site='Yale',
                                         #body_area='Extremities',
                                         tissue_type='metastasis'), type='link', se.fit=T)

    ans$fits[[i]] <- fit
    ans$converged[i] <- fit$converged
    ans$lo[[i]] <- lo
    ans$predict[[i]] <- p
  }
  return(ans)
}


# SNV counts in six classes - full dataset.
classes <- c('C.A', 'C.G', 'C.T', 'T.A', 'T.C', 'T.G')
combined.pred <- data.frame(Rallele=rep(0:2, 6), variable=rep(classes, each=3), value=0, lb=0, ub=0)

for (snv in classes){
  glm.nb.out <- my.glm.nb(snv, 10)

  if (any(glm.nb.out$converged==FALSE)){
    print('WARNING, something did not converge')
    break
  }

  assign(paste0('glm.nb.out.', snv), glm.nb.out)

  res <- summary(pool(as.mira(glm.nb.out$fits)))
  #test <- signif(res[,c('est', 'lo 95', 'hi 95', 'Pr(>|t|)')], digits=3)
  test <- res[,c('est', 'lo 95', 'hi 95', 'Pr(>|t|)')]
  #exp <- signif(exp(test[,1:3]), digits=3)
  exp <- exp(test[,1:3])

  assign(paste0('out.', snv), cbind(test, exp))


  predmean <- rowMeans(sapply(glm.nb.out$predict, function(x){x$fit}))
  predse <- rowMeans(sapply(glm.nb.out$predict, function(x){x$se.fit}))

  combined.pred$value[which(combined.pred$variable==snv)] <- exp(predmean)
  combined.pred$lb[which(combined.pred$variable==snv)] <- exp(predmean - 1.96*predse)
  combined.pred$ub[which(combined.pred$variable==snv)] <- exp(predmean + 1.96*predse)
}

remove(glm.nb.out, predmean, predse, snv)


table(unlist(glm.nb.out.C.A$lo))
combined[names(table(unlist(glm.nb.out.C.A$lo))),c(1:17,114:122)]
out.C.A

table(unlist(glm.nb.out.C.G$lo))
combined[names(table(unlist(glm.nb.out.C.G$lo))),c(1:17,114:122)]
out.C.G

table(unlist(glm.nb.out.C.T$lo))
combined[names(table(unlist(glm.nb.out.C.T$lo))),c(1:17,114:122)]
out.C.T

table(unlist(glm.nb.out.T.A$lo))
combined[names(table(unlist(glm.nb.out.T.A$lo))),c(1:17,114:122)]
out.T.A

table(unlist(glm.nb.out.T.C$lo))
combined[names(table(unlist(glm.nb.out.T.C$lo))),c(1:17,114:122)]
out.T.C

table(unlist(glm.nb.out.T.G$lo))
combined[names(table(unlist(glm.nb.out.T.G$lo))),c(1:17,114:122)]
out.T.G


library(Matrix)
supptable <- rBind(out.C.A, out.C.G, out.C.T, out.T.A, out.T.C, out.T.G)[,c(1,4:7)]
coef <- rownames(supptable)
rownames(supptable) <- NULL
supptable <- data.frame(supptable)
supptable$coef <- coef
supptable$SNV <- rep(c('C.A', 'C.G', 'C.T', 'T.A', 'T.C', 'T.G'), each=14)
supptable$coef <- factor(supptable$coef, levels=c('(Intercept)', 'Rallele', 'age_at_diagnosis', 'genderMALE', 'tissue_typemetastasis','tissue_source_siteD3', 'tissue_source_siteD9', 'tissue_source_siteEB', 'tissue_source_siteER', 'tissue_source_siteFR', 'tissue_source_siteFS', 'tissue_source_siteFW', 'tissue_source_siteGN','tissue_source_siteYale'), ordered=T)
supptable <- supptable[order(supptable$coef),]

fin_table <- NULL
coefs <- c('(Intercept)', 'Rallele', 'age_at_diagnosis', 'genderMALE','tissue_typemetastasis', 'tissue_source_siteD3', 'tissue_source_siteD9', 'tissue_source_siteEB', 'tissue_source_siteER', 'tissue_source_siteFR', 'tissue_source_siteFS', 'tissue_source_siteFW', 'tissue_source_siteGN','tissue_source_siteYale')

for(i in 1:length(coefs)){
  temp <- supptable[supptable$coef==coefs[i],]
  corrected_bh <- p.adjust(temp$Pr...t.., method='BH')
  fin_table <- rbind(fin_table, cbind(temp,corrected_bh))
}

supptable <- fin_table
write.csv(supptable, file='combined_three_level_analysis.csv', row.names=F)

plot.transform <- function(counts){
  ans <- log10(counts)
  ans[which(ans==-Inf)] <- 0
  return(ans)
}

#relabeller function does not work in ggplot 2_2.0.1
png(filename='supp_fig_4.png', width=1500, height=800, res=150)
ggplot(combined.melt, aes(x=factor(Rallele))) +
  facet_grid(.~variable) + #, labeller=relabeller) +
  geom_boxplot(aes(y=plot.transform(value), fill=factor(Rallele)), outlier.size=1, notch=T) +
  geom_ribbon(data=combined.pred, aes(group=1, ymin=log10(lb), ymax=log10(ub)), alpha=0.3, fill='darkblue') +
  geom_line(data=combined.pred, aes(y=log10(value), group=1), col='darkblue', lty=2) +
  scale_fill_manual(values=mycols[c(5,3,1)], name='R allele count') +
  scale_y_continuous(name='Somatic SNV Count', labels=c(0,10,100,1000,10000), breaks=c(0,1,2,3,4)) +
  coord_cartesian(ylim=c(0,4))+
  scale_x_discrete(name='R allele count') +
  theme(legend.position="none")
dev.off()


sessionInfo()
