# Supplementary material for: Germline MC1R status influences somatic mutation burden in melanoma
Source: Nat Commun. 2016 Jul 12;7:12064. doi: 10.1038/ncomms12064 (PMC4945874; doi:10.1038/ncomms12064)
Supplement: Supplementary Software 1 — Hierarchical Dirichlet Process package for R [file ncomms12064-s5.zip › analysis_code/regression_analyses/skcm-mc1r-analysis_totalSNV.R]

##this code is adapted from Nicola's 'skcm-mc1r-analysis.R'
##to the negative binomial regression on the total number of SNVs instead of per mutational class

#' Set up
#+ message=F

set.seed(1)

library(ggplot2)
library(RColorBrewer)
library(reshape2)
library(stringr)
library(MASS)
library(mice)
theme_set(theme_grey(base_size = 12))
theme_update(axis.text.x = element_text(colour = "grey10", size=12), axis.text.y = element_text(colour = "grey10", hjust=1, size=12), panel.grid.major = element_blank(), panel.grid.minor = element_blank())
mycols <- brewer.pal(11, "Spectral")

#set working directory with setwd
load( "../TCGA/tcga-SKCM.RData" )
load("../Yale/yale-SKCM.RData")

tcga$tissue_type <- as.character(tcga$tissue_type)
tcga$tissue_type[which(tcga$tissue_type=="Primary Tumor")] <- "primary"
tcga$tissue_type[which(tcga$tissue_type %in% c('Distant Metastasis','regional (sub)cutaneous tissue','Regional Lymph Node'))] <- "metastasis"
tcga$tissue_type <- factor(tcga$tissue_type)
summary(sapply(tcga[,10:21], as.factor))
summary(sapply(yale[,5:16], as.factor))

#identify samples with 0 R alleles and at least 1 R allele
tcga$Rallele <- as.integer(grepl('R', tcga$rgeno))
yale$Rallele <- as.integer(grepl('R', yale$rgeno))

#combine the two datasets
tcga$breslow <- NULL
tcga$clark_level <- NULL
tcga$ulceration <- NULL
tcga$body_area <- NULL

yale$tissue_source_site <- "Yale"
yale$tissue_source_site <- as.factor(yale$tissue_source_site)
names(yale)[names(yale)=="tum_type"] <- "tissue_type"

yale$gender <- as.character(yale$gender)
yale$gender[which(yale$gender=="F")] <- "FEMALE"
yale$gender[which(yale$gender=="M")] <- "MALE"
yale$gender <- as.factor(yale$gender)

combined <- rbind(tcga,yale)


# melts
combined.melt <- melt(combined, id.vars=c("BARCODE", "Rallele"), measure.vars=c("totalSNV"))


plot.transform <- function(counts){
    ans <- log10(counts)
    ans[which(ans==-Inf)] <- 0
    return(ans)
}


#' Neg binom regression for TCGA dataset
#+ fig.width=12, fig.height=6

# for purposes of regression, set categories with less than 5 observations to NA so regression fits can converge
summary(combined[,2:5])
summary(combined$tissue_source_site)
combined.reg <- combined
# set the tissue_source_sites contributing less than 5 samples to NA
combined.reg$tissue_source_site[which(combined.reg$tissue_source_site %in% c('BF','GF','IH'))] <- NA
combined.reg$tissue_source_site <- factor(combined.reg$tissue_source_site)

# final
summary(combined.reg[,2:5])
summary(combined.reg$tissue_source_site)

# set contrasts for categorical variables in regression
contrasts(combined.reg$tissue_source_site) <- contr.treatment(levels(combined.reg$tissue_source_site), base=4)
contrasts(combined.reg$tissue_type) <- contr.treatment(c('metastasis', 'primary'),base=2)

my.glm.nb <- function(snv, iter){
    ans <- list(fits=vector('list', iter),
    converged=vector('logical', iter),
    lo=vector('list', iter),
    predict=vector('list', iter))
    
    mice.out <- mice(combined.reg[,c(2:5,114:119,122)], m=iter, printFlag=FALSE)
    
    for (i in 1:iter){
      combinedi <- combined.reg
      combinedi$age_at_diagnosis[is.na(combined.reg$age_at_diagnosis)] <- mice.out$imp$age_at_diagnosis[,i]
      combinedi$tissue_source_site[is.na(combined.reg$tissue_source_site)] <- mice.out$imp$tissue_source_site[,i]
      #combinedi$tissue_type[is.na(combined.reg$tissue_type)] <- mice.out$imp$tissue_type[,i]
      
      fit <- suppressWarnings(glm.nb(combinedi[[snv]]~Rallele+age_at_diagnosis+gender+tissue_source_site+tissue_type, data=combinedi))
      
      lo <- as.numeric(names(which(cooks.distance(fit)>0.5)))
      if (length(lo>=1)){
        fit <- glm.nb(combined[[snv]]~Rallele+age_at_diagnosis+gender+tissue_source_site+tissue_type, data=combinedi, subset=-lo)
      }
      
      p <- predict(fit, newdata=data.frame(
        #Rallele=c(0,1,2),
        Rallele=c(0,1),
        #tum_type='TM',
        age_at_diagnosis=60,
        #breslow=2.5,
        gender='MALE',
        #clark_level='IV',
        #ulceration='NO',
        tissue_source_site='Yale',
        #body_area='Extremities',
        tissue_type='metastasis'), type='link', se.fit=T)
      
      ans$fits[[i]] <- fit
      ans$converged[i] <- fit$converged
      ans$lo[[i]] <- lo
      ans$predict[[i]] <- p
    }
    return(ans)
}

# SNV counts
combined.pred <- data.frame(Rallele=rep(0:1, 1), variable="totalSNV", value=0, lb=0, ub=0)


glm.nb.out <- my.glm.nb("totalSNV", 10)
    
if (any(glm.nb.out$converged==FALSE)){
    print('WARNING, something did not converge')
}
    
assign(paste0('glm.nb.out.', "totalSNV"), glm.nb.out)
    
res <- summary(pool(as.mira(glm.nb.out$fits)))
#test <- signif(res[,c('est', 'lo 95', 'hi 95', 'Pr(>|t|)')], digits=3)
test <- res[,c('est', 'lo 95', 'hi 95', 'Pr(>|t|)')]
#exp <- signif(exp(test[,1:3]), digits=3)
exp <- exp(test[,1:3])
assign(paste0('out.', "totalSNV"), cbind(test, exp))
    
    
predmean <- rowMeans(sapply(glm.nb.out$predict, function(x){x$fit}))
predse <- rowMeans(sapply(glm.nb.out$predict, function(x){x$se.fit}))
    
combined.pred$value[which(combined.pred$variable=="totalSNV")] <- exp(predmean)
combined.pred$lb[which(combined.pred$variable=="totalSNV")] <- exp(predmean - 1.96*predse)
combined.pred$ub[which(combined.pred$variable=="totalSNV")] <- exp(predmean + 1.96*predse)


remove(glm.nb.out, predmean, predse)

table(unlist(glm.nb.out.totalSNV$lo))
combined[names(table(unlist(glm.nb.out.totalSNV$lo))),c(1:17,114:122)]
out.totalSNV


library(Matrix)
supptable <- rBind(out.totalSNV)[,c(1,4:7)]
coef <- rownames(supptable)
rownames(supptable) <- NULL
supptable <- data.frame(supptable)
supptable$coef <- coef
supptable$SNV <- rep("totalSNV", each=14)
supptable$coef <- factor(supptable$coef, levels=c('(Intercept)', 'Rallele', 'age_at_diagnosis', 'genderMALE', 'tissue_typemetastasis','tissue_source_siteD3', 'tissue_source_siteD9', 'tissue_source_siteEB', 'tissue_source_siteER', 'tissue_source_siteFR', 'tissue_source_siteFS', 'tissue_source_siteFW', 'tissue_source_siteGN','tissue_source_siteYale'), ordered=T)
supptable <- supptable[order(supptable$coef),]

fin_table <- NULL
coefs <- c('(Intercept)', 'Rallele', 'age_at_diagnosis', 'genderMALE','tissue_typemetastasis', 'tissue_source_siteD3', 'tissue_source_siteD9', 'tissue_source_siteEB', 'tissue_source_siteER', 'tissue_source_siteFR', 'tissue_source_siteFS', 'tissue_source_siteFW', 'tissue_source_siteGN','tissue_source_siteYale')

for(i in 1:length(coefs)){
  temp <- supptable[supptable$coef==coefs[i],]
  corrected_bh <- p.adjust(temp$Pr...t.., method='BH')
  fin_table <- rbind(fin_table, cbind(temp,corrected_bh))
}

supptable <- fin_table
write.csv(supptable, file='total_SNV_analysis.csv', row.names=F)


combined.melt$Rallele <- as.factor(gsub("1", "1 or 2", as.character(combined.melt$Rallele) ))
combined.pred$Rallele <- as.factor(gsub("1", "1 or 2", as.character(combined.pred$Rallele) ))

png(filename='supp_fig_5.png', width=500, height=500, res=150)
ggplot(combined.melt, aes(x=factor(Rallele))) +
facet_grid(.~variable) +
geom_boxplot(aes(y=plot.transform(value), fill=factor(Rallele)), outlier.size=1, notch=T) +
geom_ribbon(data=combined.pred, aes(group=1, ymin=log10(lb), ymax=log10(ub)), alpha=0.3, fill='darkblue') +
geom_line(data=combined.pred, aes(y=log10(value), group=1), col='darkblue', lty=2) +
scale_fill_manual(values=mycols[c(5,3,1)], name='R allele count') +
scale_y_continuous(name='Somatic SNV Count', labels=c(0,10,100,1000,10000), breaks=c(0,1,2,3,4)) +
coord_cartesian(ylim=c(0,4))+
scale_x_discrete(name='R allele count') +
theme(legend.position="none")
dev.off()
