# Supplementary material for: Germline MC1R status influences somatic mutation burden in melanoma
Source: Nat Commun. 2016 Jul 12;7:12064. doi: 10.1038/ncomms12064 (PMC4945874; doi:10.1038/ncomms12064)
Supplement: Supplementary Software 1 — Hierarchical Dirichlet Process package for R [file ncomms12064-s5.zip › analysis_code/signatures_analysis/mc1r_signatures.R]

library(hdp)
library(Matrix)

#set working directory with setwd
load('../TCGA/tcga-SKCM.RData')
load('../Yale/yale-SKCM.RData')

# presence of R allele?
tcga$Rallele <- as.integer(grepl('R', tcga$rgeno))
yale$Rallele <- as.integer(grepl('R', yale$rgeno))

# extract counts in 96 trinuc context and split by Rallele value
cn_tcga <- colnames(tcga)
mut_tcga <- (tcga[, which(cn_tcga=="C.A.in.ACA"):which(cn_tcga=="T.G.in.TTT")])
row.names(mut_tcga) <- tcga$BARCODE
mut_tcga_split <- split(mut_tcga, tcga$Rallele)
#remove tcga sample with 0 SNVs
mut_tcga_split[[1]] <- mut_tcga_split[[1]][-which(rowSums(mut_tcga_split[[1]])==0),]

cn_yale <- colnames(yale)
mut_yale <- (yale[, which(cn_yale=="C.A.in.ACA"):which(cn_yale=="T.G.in.TTT")])
row.names(mut_yale) <- yale$BARCODE
mut_yale_split <- split(mut_yale, yale$Rallele)


# join datasets, ordered by R allele status (0 then 1)
mut_data <- rBind(mut_tcga_split[[1]], mut_yale_split[[1]], mut_tcga_split[[2]], mut_yale_split[[2]])

# number of samples per R allele group
group_size <- sapply(mut_tcga_split, nrow) + sapply(mut_yale_split, nrow)

# initialise HDP, assign data, activate
hdp <- hdp_init(ppindex = c(0, 1, 1, rep(2, group_size[1]), rep(3, group_size[2])),
                cpindex = c(1, 2, 2, rep(3, group_size[1]), rep(4, group_size[2])),
                hh = rep(1, 96),
                alphaa = rep(1, 4),
                alphab = rep(1, 4))

hdp <- hdp_setdata(hdp, 4:numdp(hdp), mut_data)
hdp <- dp_activate(hdp, 1:numdp(hdp), initcc=4, seed = 740613)

# run four posterior sampling chains
hdplist <- list(hdp, hdp, hdp, hdp)
seeds <- c(3106053, 6418374, 667621, 7699454)
for (i in 1:4){
    hdplist[[i]] <- hdp_posterior(hdplist[[i]], 10000, 500, 50, 3, seed=seeds[i])
}

hdp_multi <- hdp_multi_chain(hdplist)

# extract components
hdp_multi <- hdp_extract_components(hdp_multi)
save(hdp_multi, file="hdp_multi_comp.RData")

# assess posterior sampling chains
par(mfrow=c(2,2))
lapply(chains(hdp_multi), plot_lik, bty='L')
lapply(chains(hdp_multi), plot_numcluster, bty='L')
lapply(chains(hdp_multi), plot_data_assigned, bty='L')
par(mfrow=c(1,1))

# signatures plot
bases <- c("A", "C", "G", "T")
trinuc_context <- paste0(rep(rep(bases, times=6), each=4),
                         rep(c("C", "T"), each=48),
                         rep(bases, times=24))
group_factor <- as.factor(rep(c("C>A", "C>G", "C>T", "T>A", "T>C", "T>G"),
                              each=16))

png(filename="sigs.png", width=1800, height=900)
par(mfrow=c(3,3), mar=c(2,3,1,1), cex=1.35)
plot_comp_distn(hdp_multi, comp=0:5,
                grouping=group_factor, col=RColorBrewer::brewer.pal(8, "Set2")[-c(6,7)],
                col_nonsig="grey80", show_group_labels=TRUE, yaxp=c(0, 0.3, 3),
                plot_title = paste("Signature", 0:5), cex.cat=0.9)
par(mar=c(3,3,1,1))
plot_comp_distn(hdp_multi, comp=6:8, cat_names=trinuc_context,
                grouping=group_factor, col=RColorBrewer::brewer.pal(8, "Set2")[-c(6,7)],
                col_nonsig="grey80", show_group_labels=TRUE, yaxp=c(0, 0.3, 3),
                plot_title = paste("Signature", 6:8), cex.cat=0.9)
dev.off()

# exposures plots
png(filename="exp_zero.png", width=900, height=600)
plot_dp_comp_exposure(hdp_multi, 3 + 1:group_size[1],
                      RColorBrewer::brewer.pal(12, "Set3"),
                      incl_numdata_plot=TRUE, incl_nonsig=TRUE,
                      main_text="Zero R alleles", ylab_numdata="SNV count",
                      ylab_exp="Signature exposure",
                      leg.title="Signature", cex.axis = 1)
dev.off()

png(filename="exp_R.png", width=900, height=600)
plot_dp_comp_exposure(hdp_multi, 3+group_size[1] + 1:group_size[2],
                      RColorBrewer::brewer.pal(12, "Set3"),
                      incl_numdata_plot=TRUE, incl_nonsig=TRUE,
                      main_text="One or two R alleles", ylab_numdata="SNV count",
                      ylab_exp="Signature exposure",
                      leg.title="Signature", cex.axis = 1)
dev.off()


png(filename="exp_group.png", width=300, height=450)
par(mfrow=c(1,1), mar=c(8,4,3,2), cex=1)
plot_dp_comp_exposure(hdp_multi, 2:3,
                      RColorBrewer::brewer.pal(12, "Set3"),
                      incl_numdata_plot=FALSE,
                      main_text="Group signature distribution",
                      ylab_exp="Signature exposure",
                      leg.title="Signature", cex.axis = 1,
                      dpnames=c("Zero R alleles", "One or more R alleles"),
                      cex.names=0.8)
dev.off()


zero_group_ci <-comp_dp_distn(hdp_multi)$cred.int[[2]]
one_group_ci <- comp_dp_distn(hdp_multi)$cred.int[[3]]

write.table(zero_group_ci, file="zero_group_credibility_intervals.txt",
            row.names=FALSE, sep="\t")

write.table(one_group_ci, file="one_or_two_group_credibility_intervals.txt",
            row.names=FALSE, sep="\t")

# match to sigs in cosmic.
cosmic.sigs <- read.table('http://cancer.sanger.ac.uk/cancergenome/assets/signatures_probabilities.txt', header=TRUE, sep='\t')
#  sort by Substitution Type and Trinucleotide
 cosmic.sigs <- cosmic.sigs[order(cosmic.sigs$Substitution.Type, cosmic.sigs$Trinucleotide),]
cosmic.sigs <- as.matrix(cosmic.sigs[,grep('Signature', colnames(cosmic.sigs))])

my.sigs <- t(comp_categ_distn(hdp_multi)$mean)

cosine_matches <- apply(my.sigs, 2, function(x){
                        apply(cosmic.sigs, 2, function(y){
                            lsa::cosine(x, y)
                        })
                    })

cosine_matches[which(cosine_matches<0.85)] <- NA
round(cosine_matches, 3)
