# Supplementary material for: Germline MC1R status influences somatic mutation burden in melanoma
Source: Nat Commun. 2016 Jul 12;7:12064. doi: 10.1038/ncomms12064 (PMC4945874; doi:10.1038/ncomms12064)
Supplement: Supplementary Software 1 — Hierarchical Dirichlet Process package for R [file ncomms12064-s5.zip › analysis_code/TCGA/README.txt]

Files are:

tcga-samples.xlsx		Patient covariates obtained from https://tcga-data.nci.nih.gov/tcgafiles/ftp_auth/distro_ftpusers/anonymous/tumor/skcm/bcr/biotab/clin/ in February 2014. Highlighted samples are removed when generating tcga-covariates.csv. Reasons for removal include: non-'white' ethnicity, acral or mucosal tumours, present in Yale validation set. First revision update (16/01/2016) - removed two samples as indicated by Richard Scolyer

tcga-covariates.csv		 CSV version of tcga-samples.xlsx, leaving out the highlighted patients.  

tcga-MC1R-genotypes.csv	Germline MC1R genotypes. Variants in the normal sample BAMs were called with samtools, and classified. More samples here than in tcga-covariates.csv - the extra samples get removed when generating tcga-SKCM.RData. 

tcga-varCounts.txt		SNV class counts. More samples here than in tcga-covariates.csv - the extra samples get removed when generating tcga-SKCM.RData

tcga-makeRData.R		R script for consolidating data on genotypes, variant counts, and patient covariates into the final clean dataset for analysis

tcga-SKCM.RData			clean dataset for analysis, generated by tcga-makeRData.R script

tcga-SKCM_reclassified.RData			clean dataset for analysis, generated by tcga-makeRData.R script, with the T95M and R213W variants reclassified as r and R alleles respectively
