# Supplementary material for: Germline MC1R status influences somatic mutation burden in melanoma
Source: Nat Commun. 2016 Jul 12;7:12064. doi: 10.1038/ncomms12064 (PMC4945874; doi:10.1038/ncomms12064)
Supplement: Supplementary Software 1 — Hierarchical Dirichlet Process package for R [file ncomms12064-s5.zip › analysis_code/TCGA/tcga-makeRData.R]

setwd('~/Documents/PhD/Papers/writing/MC1R_Nicola/Ranga Paper/SUBMITTED_VERSION/first_revision/Analysis/TCGA/')

info <- read.csv('tcga-covariates.csv')
mc1r <- read.csv('tcga-MC1R-genotypes.csv')
muts <- read.delim('tcga-varCounts.txt')

tcga <- merge(merge(info, mc1r), muts)

tcga <- transform(tcga, rgeno=factor(tcga$rgeno, levels=c("0,0","r,0","r,r","R,0","R,r","R,R")), age_at_diagnosis=as.numeric(as.character(tcga$age_at_diagnosis)))

tcga <- tcga[,-which(colnames(tcga)=='race')]

save(tcga, file='tcga-SKCM.RData')
