# Supplementary material for: Germline MC1R status influences somatic mutation burden in melanoma
Source: Nat Commun. 2016 Jul 12;7:12064. doi: 10.1038/ncomms12064 (PMC4945874; doi:10.1038/ncomms12064)
Supplement: Supplementary Software 1 — Hierarchical Dirichlet Process package for R [file ncomms12064-s5.zip › analysis_code/TCGA/tcga-samples.xlsx]

## Sheet: info_by_patient.txt
BARCODE	age_at_diagnosis	breslow	gender	clark_level	ulceration	race	tissue_source_site	body_area	tissue_type	leaving_out	regional (sub)cutaneous tissue stands for Regional Cutaneous or Subcutaneous Tissue (includes satellite and in-transit metastasis)
TCGA-ER-A196	64	22	FEMALE	IV	YES	WHITE	ER	Extremities	Primary Tumor	acral
TCGA-ER-A197	83	8	FEMALE	NA	YES	WHITE	ER	Other	NA	mucosal
TCGA-ER-A2NB	57	4.39	MALE	IV	YES	WHITE	ER	Other	Primary Tumor	mucosal
TCGA-ER-A3ET	64	3.55	FEMALE	IV	NA	WHITE	ER	Other	regional (sub)cutaneous tissue	mucosal
TCGA-EB-A42Y	73	5	FEMALE	NA	YES	ASIAN	EB	Extremities	Primary Tumor	non-WHITE
TCGA-EB-A42Z	49	10	MALE	NA	YES	ASIAN	EB	Extremities	Primary Tumor	non-WHITE
TCGA-EB-A44Q	51	NA	FEMALE	NA	YES	ASIAN	EB	Extremities	Regional Lymph Node	non-WHITE
TCGA-EB-A44R	52	NA	MALE	NA	NA	ASIAN	EB	Extremities	Regional Lymph Node	non-WHITE
TCGA-EB-A4IQ	42	15	FEMALE	NA	YES	ASIAN	EB	Other	Primary Tumor	non-WHITE
TCGA-EB-A57M	56	8	MALE	NA	YES	ASIAN	EB	Extremities	Primary Tumor	non-WHITE
TCGA-EE-A17Y	69	2.8	MALE	IV	YES	ASIAN	EE	Trunk	regional (sub)cutaneous tissue	non-WHITE
TCGA-D3-A2JB	70	NA	FEMALE	NA	NA	BLACK OR AFRICAN AMERICAN	D3	Extremities	Regional Lymph Node	non-WHITE
TCGA-GN-A261	43	2.5	FEMALE	IV	YES	WHITE	GN	Extremities	regional (sub)cutaneous tissue	not a melanoma - communication with Ian Watson
TCGA-DA-A1HV	75	NA	FEMALE	NA	NA	WHITE	DA	NA	Regional Lymph Node	present in Yale validation set
TCGA-DA-A1HW	37	0.7	FEMALE	III	NO	WHITE	DA	Trunk	Regional Lymph Node	present in Yale validation set
TCGA-DA-A1HY	42	1.13	MALE	IV	YES	WHITE	DA	Extremities	Regional Lymph Node	present in Yale validation set
TCGA-DA-A1I0	63	4.5	MALE	IV	YES	WHITE	DA	Trunk	regional (sub)cutaneous tissue	present in Yale validation set
TCGA-DA-A1I1	55	NA	MALE	NA	NA	WHITE	DA	NA	regional (sub)cutaneous tissue	present in Yale validation set
TCGA-DA-A1I2	45	NA	MALE	IV	YES	WHITE	DA	Trunk	Regional Lymph Node	present in Yale validation set
TCGA-DA-A1I4	51	3.4	MALE	IV	YES	WHITE	DA	Trunk	regional (sub)cutaneous tissue	present in Yale validation set
TCGA-DA-A1I5	27	0.6	FEMALE	IV	NO	WHITE	DA	Head and Neck	Distant Metastasis	present in Yale validation set
TCGA-DA-A1I7	62	NA	MALE	NA	NA	WHITE	DA	NA	regional (sub)cutaneous tissue	present in Yale validation set
TCGA-DA-A1I8	63	8	FEMALE	IV	YES	WHITE	DA	Extremities	regional (sub)cutaneous tissue	present in Yale validation set
TCGA-DA-A1IA	32	1.3	FEMALE	IV	NO	WHITE	DA	Extremities	Distant Metastasis	present in Yale validation set
TCGA-DA-A1IB	69	1.5	FEMALE	IV	YES	WHITE	DA	Extremities	Regional Lymph Node	present in Yale validation set
TCGA-DA-A1IC	81	2.5	MALE	IV	NO	WHITE	DA	Extremities	regional (sub)cutaneous tissue	present in Yale validation set
TCGA-DA-A3F2	55	5.1	MALE	V	NO	WHITE	DA	Trunk	regional (sub)cutaneous tissue	present in Yale validation set
TCGA-DA-A3F3	52	NA	MALE	NA	NA	WHITE	DA	NA	Regional Lymph Node	present in Yale validation set
TCGA-DA-A3F5	45	0.4	MALE	III	NA	WHITE	DA	Trunk	Regional Lymph Node	present in Yale validation set
TCGA-DA-A3F8	39	1.9	MALE	IV	NO	WHITE	DA	Head and Neck	Regional Lymph Node	present in Yale validation set
TCGA-BF-A1PU	NA	NA	NA	NA	NA	NA	BF	NA	NA	unknown ethnicity
TCGA-BF-A1PX	NA	NA	NA	NA	NA	NA	BF	NA	NA	unknown ethnicity
TCGA-BF-A1PZ	NA	NA	NA	NA	NA	NA	BF	NA	NA	unknown ethnicity
TCGA-BF-A3DJ	NA	NA	NA	NA	NA	NA	BF	NA	NA	unknown ethnicity
TCGA-BF-A3DL	NA	NA	NA	NA	NA	NA	BF	NA	NA	unknown ethnicity
TCGA-BF-A3DM	NA	NA	NA	NA	NA	NA	BF	NA	NA	unknown ethnicity
TCGA-BF-A3DN	NA	NA	NA	NA	NA	NA	BF	NA	NA	unknown ethnicity
TCGA-BF-A5EO	NA	NA	NA	NA	NA	NA	BF	NA	NA	unknown ethnicity
TCGA-BF-A5EQ	NA	NA	NA	NA	NA	NA	BF	NA	NA	unknown ethnicity
TCGA-D9-A6E9	NA	NA	NA	NA	NA	NA	D9	NA	NA	unknown ethnicity
TCGA-D9-A6EA	NA	NA	NA	NA	NA	NA	D9	NA	NA	unknown ethnicity
TCGA-D9-A6EC	NA	NA	NA	NA	NA	NA	D9	NA	NA	unknown ethnicity
TCGA-EB-A5SF	NA	NA	NA	NA	NA	NA	EB	NA	NA	unknown ethnicity
TCGA-EB-A5SG	NA	NA	NA	NA	NA	NA	EB	NA	NA	unknown ethnicity
TCGA-EB-A5SH	NA	NA	NA	NA	NA	NA	EB	NA	NA	unknown ethnicity
TCGA-EE-A2MF	NA	NA	NA	NA	NA	NA	EE	NA	NA	unknown ethnicity
TCGA-EE-A3J3	NA	NA	NA	NA	NA	NA	EE	NA	NA	unknown ethnicity
TCGA-EE-A3J4	NA	NA	NA	NA	NA	NA	EE	NA	NA	unknown ethnicity
TCGA-EE-A3J7	NA	NA	NA	NA	NA	NA	EE	NA	NA	unknown ethnicity
TCGA-EE-A3JB	NA	NA	NA	NA	NA	NA	EE	NA	NA	unknown ethnicity
TCGA-EE-A3JD	NA	NA	NA	NA	NA	NA	EE	NA	NA	unknown ethnicity
TCGA-EE-A3JE	NA	NA	NA	NA	NA	NA	EE	NA	NA	unknown ethnicity
TCGA-ER-A19T	NA	NA	NA	NA	NA	NA	ER	NA	NA	unknown ethnicity & Richard Scolyer - acral
TCGA-ER-A19W	NA	NA	NA	NA	NA	NA	ER	NA	NA	unknown ethnicity
TCGA-ER-A2NE	NA	NA	NA	NA	NA	NA	ER	NA	NA	unknown ethnicity
TCGA-ER-A3EV	NA	NA	NA	NA	NA	NA	ER	NA	NA	unknown ethnicity
TCGA-ER-A42H	NA	NA	NA	NA	NA	NA	ER	NA	NA	unknown ethnicity & Richard Scolyer - mucosal
TCGA-ER-A42K	NA	NA	NA	NA	NA	NA	ER	NA	NA	unknown ethnicity
TCGA-ER-A42L	NA	NA	NA	NA	NA	NA	ER	NA	NA	unknown ethnicity
TCGA-GF-A6C8	NA	NA	NA	NA	NA	NA	GF	NA	NA	unknown ethnicity
TCGA-GF-A6C9	NA	NA	NA	NA	NA	NA	GF	NA	NA	unknown ethnicity
TCGA-HR-A2OG	NA	NA	FEMALE	NA	NA	NA	HR	Extremities	Distant Metastasis	unknown ethnicity
TCGA-HR-A2OH	NA	3.4	FEMALE	NA	YES	NA	HR	Extremities	Distant Metastasis	unknown ethnicity
TCGA-QB-A6FS	NA	NA	NA	NA	NA	NA	Q8	NA	NA	unknown ethnicity
TCGA-RP-A690	NA	NA	NA	NA	NA	NA	RP	NA	NA	unknown ethnicity
TCGA-RP-A693	NA	NA	NA	NA	NA	NA	RP	NA	NA	unknown ethnicity
TCGA-RP-A694	NA	NA	NA	NA	NA	NA	RP	NA	NA	unknown ethnicity
TCGA-RP-A695	NA	NA	NA	NA	NA	NA	RP	NA	NA	unknown ethnicity
TCGA-EB-A4OY	65	10	FEMALE	V	NA	WHITE	EB	Extremities	Primary Tumor	Richard Scolyer - Acral site
TCGA-D9-A4Z5	68	NA	MALE	III	NO	WHITE	D9	Head and Neck	NA	Richard Scolyer - Mucosal site
TCGA-BF-A1PV	74	9	FEMALE	IV	YES	WHITE	BF	Trunk	Primary Tumor
TCGA-BF-A1Q0	80	5	MALE	III	YES	WHITE	BF	Trunk	Primary Tumor
TCGA-D3-A1Q1	79	0.4	FEMALE	II	NO	WHITE	D3	Extremities	Regional Lymph Node
TCGA-D3-A1Q3	64	4.6	MALE	NA	YES	WHITE	D3	Extremities	Regional Lymph Node
TCGA-D3-A1Q4	53	1.45	FEMALE	IV	YES	WHITE	D3	Extremities	Regional Lymph Node
TCGA-D3-A1Q5	60	NA	MALE	NA	NA	WHITE	D3	Trunk	Regional Lymph Node
TCGA-D3-A1Q6	55	50	MALE	V	NA	WHITE	D3	Extremities	regional (sub)cutaneous tissue
TCGA-D3-A1Q7	42	0.68	FEMALE	III	NO	WHITE	D3	Trunk	Regional Lymph Node
TCGA-D3-A1Q8	33	NA	MALE	NA	NA	WHITE	D3	NA	Regional Lymph Node
TCGA-D3-A1Q9	72	6	MALE	V	YES	WHITE	D3	Extremities	Regional Lymph Node
TCGA-D3-A1QA	55	1.12	MALE	III	NO	WHITE	D3	Extremities	Regional Lymph Node
TCGA-D3-A1QB	75	NA	FEMALE	NA	NA	WHITE	D3	NA	Regional Lymph Node
TCGA-D3-A2J6	65	3.2	MALE	IV	YES	WHITE	D3	Extremities	Regional Lymph Node
TCGA-D3-A2J7	67	3.6	MALE	III	YES	WHITE	D3	Trunk	Regional Lymph Node
TCGA-D3-A2J8	48	1.4	MALE	IV	NO	WHITE	D3	Extremities	Regional Lymph Node
TCGA-D3-A2J9	75	21	MALE	V	YES	WHITE	D3	Trunk	Regional Lymph Node
TCGA-D3-A2JA	68	1.2	MALE	III	NO	WHITE	D3	Trunk	regional (sub)cutaneous tissue
TCGA-D3-A2JC	53	NA	FEMALE	NA	NA	WHITE	D3	NA	Regional Lymph Node
TCGA-D3-A2JD	58	18	MALE	V	YES	WHITE	D3	Extremities	Regional Lymph Node
TCGA-D3-A2JF	74	0.28	MALE	III	NO	WHITE	D3	Extremities	Distant Metastasis
TCGA-D3-A2JG	30	2.5	FEMALE	IV	NO	WHITE	D3	Extremities	Regional Lymph Node
TCGA-D3-A2JH	68	1	MALE	II	NO	WHITE	D3	Extremities	regional (sub)cutaneous tissue
TCGA-D3-A2JK	24	4.3	MALE	IV	YES	WHITE	D3	Trunk	Regional Lymph Node
TCGA-D3-A2JL	43	NA	FEMALE	NA	NA	WHITE	D3	Extremities	Regional Lymph Node
TCGA-D3-A2JN	46	NA	FEMALE	NA	NA	WHITE	D3	NA	Regional Lymph Node
TCGA-D3-A2JO	50	NA	FEMALE	NA	YES	WHITE	D3	Extremities	regional (sub)cutaneous tissue
TCGA-D3-A2JP	37	NA	MALE	NA	NA	WHITE	D3	NA	Regional Lymph Node
TCGA-D3-A3BZ	63	4.6	MALE	V	NO	WHITE	D3	Head and Neck	Regional Lymph Node
TCGA-D3-A3C1	28	NA	MALE	NA	NA	WHITE	D3	Trunk	Regional Lymph Node
TCGA-D3-A3C3	31	NA	FEMALE	NA	NA	WHITE	D3	Trunk	Regional Lymph Node
TCGA-D3-A3C6	54	1.3	FEMALE	IV	NO	WHITE	D3	Extremities	Regional Lymph Node
TCGA-D3-A3C7	57	NA	FEMALE	NA	NA	WHITE	D3	NA	Regional Lymph Node
TCGA-D3-A3C8	58	NA	FEMALE	NA	NA	WHITE	D3	Head and Neck	regional (sub)cutaneous tissue
TCGA-D3-A3CB	39	1.75	MALE	III	NA	WHITE	D3	Trunk	Regional Lymph Node
TCGA-D3-A3CC	69	7.2	FEMALE	V	YES	WHITE	D3	Other	regional (sub)cutaneous tissue
TCGA-D3-A3CE	74	NA	FEMALE	NA	NA	WHITE	D3	NA	Regional Lymph Node
TCGA-D3-A3CF	61	9	FEMALE	V	YES	WHITE	D3	Other	Regional Lymph Node
TCGA-D3-A3ML	70	2.3	MALE	IV	NO	WHITE	D3	Head and Neck	Regional Lymph Node
TCGA-D3-A3MO	47	NA	MALE	NA	NA	WHITE	D3	Trunk	regional (sub)cutaneous tissue
TCGA-D3-A3MR	42	NA	MALE	NA	NA	WHITE	D3	NA	regional (sub)cutaneous tissue
TCGA-D3-A3MU	53	2.9	MALE	IV	NO	WHITE	D3	Trunk	Regional Lymph Node
TCGA-D3-A3MV	38	1.2	FEMALE	IV	YES	WHITE	D3	Extremities	regional (sub)cutaneous tissue
TCGA-D3-A51E	39	1.2	FEMALE	III	NA	WHITE	D3	Extremities	regional (sub)cutaneous tissue
TCGA-D3-A51F	51	7	MALE	IV	YES	WHITE	D3	Extremities	Regional Lymph Node
TCGA-D3-A51G	35	0	MALE	I	NA	WHITE	D3	Trunk	regional (sub)cutaneous tissue
TCGA-D3-A51H	60	0.91	MALE	IV	YES	WHITE	D3	Trunk	Regional Lymph Node
TCGA-D3-A51J	19	NA	MALE	NA	NA	WHITE	D3	NA	regional (sub)cutaneous tissue
TCGA-D3-A51K	51	0	MALE	I	NA	WHITE	D3	Extremities	Regional Lymph Node
TCGA-D3-A51N	56	NA	FEMALE	NA	NA	WHITE	D3	NA	Regional Lymph Node
TCGA-D3-A51R	60	2.5	MALE	IV	NO	WHITE	D3	Extremities	Regional Lymph Node
TCGA-D3-A51T	59	4.2	FEMALE	IV	YES	WHITE	D3	Trunk	Regional Lymph Node
TCGA-D3-A5GN	15	0.6	FEMALE	III	NA	WHITE	D3	Trunk	Regional Lymph Node
TCGA-D3-A5GO	61	4.3	MALE	V	NA	WHITE	D3	Head and Neck	Distant Metastasis
TCGA-D3-A5GR	23	0.98	FEMALE	III	NA	WHITE	D3	Extremities	Regional Lymph Node
TCGA-D3-A5GS	58	0.62	MALE	II	NO	WHITE	D3	Trunk	Regional Lymph Node
TCGA-D3-A5GT	43	1.92	MALE	IV	YES	WHITE	D3	Trunk	Primary Tumor
TCGA-D3-A5GU	36	0.48	MALE	III	NO	WHITE	D3	Extremities	Regional Lymph Node
TCGA-D9-A148	40	NA	MALE	NA	NO	WHITE	D9	Trunk	Regional Lymph Node
TCGA-D9-A149	65	NA	FEMALE	NA	NO	WHITE	D9	Trunk	regional (sub)cutaneous tissue
TCGA-D9-A1JW	82	NA	MALE	NA	NO	WHITE	D9	Head and Neck	Regional Lymph Node
TCGA-D9-A1JX	80	NA	FEMALE	III	NO	WHITE	D9	Extremities	Regional Lymph Node
TCGA-D9-A1X3	63	12	MALE	V	YES	WHITE	D9	Extremities	regional (sub)cutaneous tissue
TCGA-D9-A3Z1	66	1.7	MALE	IV	NA	WHITE	D9	NA	Regional Lymph Node
TCGA-D9-A3Z3	39	3.9	FEMALE	IV	NO	WHITE	D9	NA	Regional Lymph Node
TCGA-D9-A3Z4	54	12	MALE	V	YES	WHITE	D9	NA	Primary Tumor
TCGA-D9-A4Z2	50	25	MALE	IV	YES	WHITE	D9	Trunk	Primary Tumor
TCGA-D9-A4Z3	73	75	FEMALE	V	YES	WHITE	D9	Extremities	Primary Tumor
TCGA-D9-A4Z6	54	NA	MALE	NA	NA	WHITE	D9	Trunk	Regional Lymph Node
TCGA-EB-A1NK	48	8	MALE	IV	YES	WHITE	EB	Extremities	Primary Tumor
TCGA-EB-A24C	56	10	MALE	NA	YES	WHITE	EB	Trunk	Primary Tumor
TCGA-EB-A24D	72	36	MALE	NA	NO	WHITE	EB	Extremities	Primary Tumor
TCGA-EB-A299	63	2	MALE	III	YES	WHITE	EB	Extremities	Primary Tumor
TCGA-EB-A3HV	37	13	MALE	IV	YES	WHITE	EB	Trunk	Primary Tumor
TCGA-EB-A3XB	63	NA	MALE	IV	NA	WHITE	EB	Trunk	Primary Tumor
TCGA-EB-A3XC	74	NA	MALE	NA	YES	WHITE	EB	Trunk	Primary Tumor
TCGA-EB-A3XD	53	NA	FEMALE	NA	NA	WHITE	EB	Extremities	Primary Tumor
TCGA-EB-A3XE	77	3	FEMALE	NA	NO	WHITE	EB	Trunk	Primary Tumor
TCGA-EB-A3Y6	56	4.5	FEMALE	NA	YES	WHITE	EB	Extremities	Primary Tumor
TCGA-EB-A3Y7	86	4	FEMALE	NA	NO	WHITE	EB	Head and Neck	Primary Tumor
TCGA-EB-A41A	90	7	MALE	NA	YES	WHITE	EB	Head and Neck	Primary Tumor
TCGA-EB-A41B	76	28	FEMALE	V	YES	WHITE	EB	Extremities	Primary Tumor
TCGA-EB-A430	NA	18	MALE	IV	YES	WHITE	EB	Trunk	Primary Tumor
TCGA-EB-A431	34	15	MALE	III	YES	WHITE	EB	Extremities	Primary Tumor
TCGA-EB-A44N	59	5	MALE	III	YES	WHITE	EB	Extremities	Primary Tumor
TCGA-EB-A44O	69	5	MALE	NA	NO	WHITE	EB	Trunk	Primary Tumor
TCGA-EB-A44P	58	NA	FEMALE	NA	NO	WHITE	EB	Trunk	Primary Tumor
TCGA-EB-A4IS	77	2.5	MALE	NA	YES	WHITE	EB	Trunk	Primary Tumor
TCGA-EB-A4OZ	41	18	FEMALE	V	NO	WHITE	EB	Trunk	Primary Tumor
TCGA-EB-A4P0	82	8	MALE	IV	YES	WHITE	EB	Trunk	Primary Tumor
TCGA-EB-A551	78	NA	FEMALE	NA	NA	WHITE	EB	Extremities	Primary Tumor
TCGA-EB-A553	62	NA	MALE	NA	NA	WHITE	EB	Trunk	Primary Tumor
TCGA-EB-A5SE	73	4	MALE	IV	YES	WHITE	EB	Trunk	Primary Tumor
TCGA-EB-A5UL	71	4	MALE	NA	NA	WHITE	EB	Trunk	Regional Lymph Node
TCGA-EB-A5UM	48	5	FEMALE	NA	YES	WHITE	EB	Trunk	Primary Tumor
TCGA-EB-A5UN	49	14	MALE	IV	YES	WHITE	EB	Trunk	Distant Metastasis
TCGA-EE-A17X	54	0.8	MALE	III	NO	WHITE	EE	Trunk	Regional Lymph Node
TCGA-EE-A17Z	57	29	MALE	V	NO	WHITE	EE	Trunk	Regional Lymph Node
TCGA-EE-A180	69	4.9	MALE	IV	NO	WHITE	EE	Trunk	Distant Metastasis
TCGA-EE-A181	82	2.5	FEMALE	IV	NA	WHITE	EE	Extremities	Regional Lymph Node
TCGA-EE-A182	84	14	FEMALE	V	YES	WHITE	EE	Trunk	Distant Metastasis
TCGA-EE-A183	48	NA	MALE	I	NA	WHITE	EE	Trunk	Regional Lymph Node
TCGA-EE-A184	72	1.95	MALE	IV	NO	WHITE	EE	Extremities	Distant Metastasis
TCGA-EE-A185	55	6	FEMALE	IV	YES	WHITE	EE	Extremities	Regional Lymph Node
TCGA-EE-A20B	66	2.6	FEMALE	III	NA	WHITE	EE	Extremities	regional (sub)cutaneous tissue
TCGA-EE-A20C	59	NA	MALE	I	NA	WHITE	EE	Extremities	Distant Metastasis
TCGA-EE-A20F	53	0.5	MALE	NA	NA	WHITE	EE	Extremities	Regional Lymph Node
TCGA-EE-A20H	56	1.05	MALE	III	NA	WHITE	EE	Extremities	Distant Metastasis
TCGA-EE-A20I	79	NA	MALE	NA	YES	WHITE	EE	Extremities	regional (sub)cutaneous tissue
TCGA-EE-A29A	68	2.3	MALE	IV	NO	WHITE	EE	Trunk	Distant Metastasis
TCGA-EE-A29B	67	4	MALE	III	YES	WHITE	EE	Extremities	Distant Metastasis
TCGA-EE-A29C	20	1.7	MALE	IV	NO	WHITE	EE	Trunk	Regional Lymph Node
TCGA-EE-A29D	87	3.2	MALE	IV	YES	WHITE	EE	Head and Neck	Regional Lymph Node
TCGA-EE-A29E	54	3.2	MALE	IV	NO	WHITE	EE	Extremities	Regional Lymph Node
TCGA-EE-A29G	53	7.4	MALE	V	NO	WHITE	EE	Head and Neck	regional (sub)cutaneous tissue
TCGA-EE-A29H	59	1	FEMALE	II	NO	WHITE	EE	Trunk	Regional Lymph Node
TCGA-EE-A29L	78	7	MALE	V	YES	WHITE	EE	Extremities	Regional Lymph Node
TCGA-EE-A29M	33	1.02	FEMALE	III	NO	WHITE	EE	Extremities	Regional Lymph Node
TCGA-EE-A29N	78	NA	MALE	NA	NA	WHITE	EE	Trunk	Regional Lymph Node
TCGA-EE-A29P	73	4.5	FEMALE	IV	YES	WHITE	EE	Trunk	Regional Lymph Node
TCGA-EE-A29Q	70	2.3	FEMALE	IV	YES	WHITE	EE	Extremities	regional (sub)cutaneous tissue
TCGA-EE-A29R	48	3.5	FEMALE	V	YES	WHITE	EE	Head and Neck	Regional Lymph Node
TCGA-EE-A29S	79	2.5	MALE	IV	NO	WHITE	EE	Extremities	Regional Lymph Node
TCGA-EE-A29V	85	3.5	MALE	IV	YES	WHITE	EE	Head and Neck	Distant Metastasis
TCGA-EE-A29W	42	0	MALE	I	NA	WHITE	EE	Extremities	Regional Lymph Node
TCGA-EE-A29X	58	2	FEMALE	IV	NO	WHITE	EE	Head and Neck	Regional Lymph Node
TCGA-EE-A2A0	77	2.2	FEMALE	IV	NO	WHITE	EE	Extremities	Regional Lymph Node
TCGA-EE-A2A1	46	1.3	MALE	IV	NO	WHITE	EE	Extremities	Regional Lymph Node
TCGA-EE-A2A2	71	7	MALE	IV	YES	WHITE	EE	Trunk	Regional Lymph Node
TCGA-EE-A2A5	43	1.1	MALE	IV	NO	WHITE	EE	Extremities	regional (sub)cutaneous tissue
TCGA-EE-A2A6	43	0.55	MALE	II	NO	WHITE	EE	Trunk	Regional Lymph Node
TCGA-EE-A2GB	51	1.65	MALE	III	YES	WHITE	EE	Trunk	Regional Lymph Node
TCGA-EE-A2GC	82	2.3	MALE	III	YES	WHITE	EE	Head and Neck	Regional Lymph Node
TCGA-EE-A2GD	58	4.4	FEMALE	IV	YES	WHITE	EE	Extremities	regional (sub)cutaneous tissue
TCGA-EE-A2GE	44	0.9	MALE	III	NO	WHITE	EE	Trunk	Regional Lymph Node
TCGA-EE-A2GH	34	0.8	MALE	III	NA	WHITE	EE	Trunk	Regional Lymph Node
TCGA-EE-A2GI	39	0.65	MALE	III	NO	WHITE	EE	Extremities	Regional Lymph Node
TCGA-EE-A2GJ	83	0.4	MALE	II	NO	WHITE	EE	Extremities	Regional Lymph Node
TCGA-EE-A2GK	46	0.8	FEMALE	III	NA	WHITE	EE	Trunk	Regional Lymph Node
TCGA-EE-A2GL	40	3.1	FEMALE	IV	NO	WHITE	EE	Extremities	Regional Lymph Node
TCGA-EE-A2GM	70	6.5	FEMALE	IV	YES	WHITE	EE	Trunk	regional (sub)cutaneous tissue
TCGA-EE-A2GN	67	1.9	MALE	IV	YES	WHITE	EE	Trunk	regional (sub)cutaneous tissue
TCGA-EE-A2GO	66	3.4	FEMALE	IV	NO	WHITE	EE	Extremities	regional (sub)cutaneous tissue
TCGA-EE-A2GP	80	4.2	MALE	IV	YES	WHITE	EE	Extremities	regional (sub)cutaneous tissue
TCGA-EE-A2GR	78	6.9	MALE	IV	NA	WHITE	EE	Extremities	regional (sub)cutaneous tissue
TCGA-EE-A2GS	28	1.8	FEMALE	IV	NO	WHITE	EE	Extremities	Regional Lymph Node
TCGA-EE-A2GT	77	2.2	MALE	IV	NO	WHITE	EE	Trunk	Regional Lymph Node
TCGA-EE-A2GU	65	0.3	FEMALE	II	NO	WHITE	EE	Extremities	Regional Lymph Node
TCGA-EE-A2M5	49	0.8	MALE	III	NO	WHITE	EE	Trunk	Regional Lymph Node
TCGA-EE-A2M6	61	0.7	MALE	II	NO	WHITE	EE	Trunk	Regional Lymph Node
TCGA-EE-A2M7	66	2.2	MALE	III	NA	WHITE	EE	Trunk	Regional Lymph Node
TCGA-EE-A2M8	54	2	FEMALE	IV	NO	WHITE	EE	Extremities	Regional Lymph Node
TCGA-EE-A2MC	73	1	MALE	III	NO	WHITE	EE	Extremities	Regional Lymph Node
TCGA-EE-A2MD	52	3	MALE	III	YES	WHITE	EE	Extremities	Regional Lymph Node
TCGA-EE-A2ME	51	0.52	MALE	III	NO	WHITE	EE	Trunk	Regional Lymph Node
TCGA-EE-A2MG	23	0.7	MALE	III	NA	WHITE	EE	Trunk	Regional Lymph Node
TCGA-EE-A2MH	66	3.4	MALE	V	NO	WHITE	EE	Trunk	Regional Lymph Node
TCGA-EE-A2MI	43	0.4	MALE	II	NA	WHITE	EE	Extremities	Regional Lymph Node
TCGA-EE-A2MJ	60	11	MALE	V	NO	WHITE	EE	Trunk	Regional Lymph Node
TCGA-EE-A2MK	18	5.2	FEMALE	IV	NO	WHITE	EE	Extremities	Regional Lymph Node
TCGA-EE-A2ML	35	3	MALE	III	NO	WHITE	EE	Trunk	Regional Lymph Node
TCGA-EE-A2MM	63	0.6	FEMALE	III	NA	WHITE	EE	Trunk	Regional Lymph Node
TCGA-EE-A2MN	58	1	MALE	III	NO	WHITE	EE	Trunk	Regional Lymph Node
TCGA-EE-A2MP	34	1.05	FEMALE	NA	NA	WHITE	EE	Extremities	Regional Lymph Node
TCGA-EE-A2MQ	70	3.1	FEMALE	IV	NO	WHITE	EE	Trunk	Regional Lymph Node
TCGA-EE-A2MR	61	1.25	MALE	III	NO	WHITE	EE	Trunk	Regional Lymph Node
TCGA-EE-A2MS	72	1.8	MALE	IV	NO	WHITE	EE	Extremities	Regional Lymph Node
TCGA-EE-A2MT	45	1.5	MALE	IV	NO	WHITE	EE	Trunk	Regional Lymph Node
TCGA-EE-A2MU	71	0.5	MALE	II	NO	WHITE	EE	Extremities	regional (sub)cutaneous tissue
TCGA-EE-A3AA	47	NA	MALE	NA	NA	WHITE	EE	NA	Regional Lymph Node
TCGA-EE-A3AB	30	NA	MALE	NA	NA	WHITE	EE	NA	Regional Lymph Node
TCGA-EE-A3AC	47	NA	MALE	NA	NA	WHITE	EE	NA	Regional Lymph Node
TCGA-EE-A3AD	50	NA	MALE	NA	NA	WHITE	EE	NA	Regional Lymph Node
TCGA-EE-A3AE	52	0.9	FEMALE	III	NO	WHITE	EE	Extremities	Regional Lymph Node
TCGA-EE-A3AF	48	NA	FEMALE	NA	NA	WHITE	EE	NA	Regional Lymph Node
TCGA-EE-A3AG	25	NA	MALE	NA	NA	WHITE	EE	NA	regional (sub)cutaneous tissue
TCGA-EE-A3AH	30	3.7	MALE	III	NO	WHITE	EE	Extremities	Regional Lymph Node
TCGA-EE-A3J5	71	4.8	MALE	V	NO	WHITE	EE	Extremities	regional (sub)cutaneous tissue
TCGA-EE-A3J8	59	4.8	MALE	IV	NO	WHITE	EE	Trunk	regional (sub)cutaneous tissue
TCGA-EE-A3JA	44	1.5	MALE	IV	NO	WHITE	EE	Extremities	Regional Lymph Node
TCGA-EE-A3JH	54	1.3	MALE	III	NA	WHITE	EE	Trunk	Regional Lymph Node
TCGA-EE-A3JI	48	1.2	MALE	IV	NO	WHITE	EE	Extremities	Regional Lymph Node
TCGA-ER-A193	62	NA	MALE	NA	NO	WHITE	ER	Head and Neck	Regional Lymph Node
TCGA-ER-A194	77	4.5	MALE	IV	YES	WHITE	ER	Other	Primary Tumor
TCGA-ER-A195	46	NA	MALE	NA	NA	WHITE	ER	Trunk	Regional Lymph Node
TCGA-ER-A198	45	10	MALE	NA	YES	WHITE	ER	Other	regional (sub)cutaneous tissue
TCGA-ER-A199	86	3	FEMALE	IV	YES	WHITE	ER	Extremities	Regional Lymph Node
TCGA-ER-A19A	79	NA	MALE	NA	NA	WHITE	ER	NA	regional (sub)cutaneous tissue
TCGA-ER-A19B	42	NA	MALE	NA	NA	WHITE	ER	Trunk	regional (sub)cutaneous tissue
TCGA-ER-A19C	77	0.75	MALE	III	NO	WHITE	ER	Trunk	Regional Lymph Node
TCGA-ER-A19D	46	1.75	FEMALE	IV	NO	WHITE	ER	Trunk	regional (sub)cutaneous tissue
TCGA-ER-A19E	36	1.1	FEMALE	III	NO	WHITE	ER	Extremities	Regional Lymph Node
TCGA-ER-A19F	82	6.7	MALE	NA	NA	WHITE	ER	Extremities	Regional Lymph Node
TCGA-ER-A19G	48	1.6	FEMALE	II	NO	WHITE	ER	Extremities	Regional Lymph Node
TCGA-ER-A19H	40	0.4	MALE	II	NA	WHITE	ER	Trunk	regional (sub)cutaneous tissue
TCGA-ER-A19J	54	NA	MALE	NA	NA	WHITE	ER	NA	Regional Lymph Node
TCGA-ER-A19K	79	6.8	FEMALE	V	YES	WHITE	ER	Head and Neck	Primary Tumor
TCGA-ER-A19L	35	NA	MALE	NA	NA	WHITE	ER	Extremities	Regional Lymph Node
TCGA-ER-A19M	36	1.9	MALE	IV	NO	WHITE	ER	Extremities	Regional Lymph Node
TCGA-ER-A19N	47	NA	MALE	NA	NA	WHITE	ER	NA	Regional Lymph Node
TCGA-ER-A19O	56	NA	MALE	NA	NA	WHITE	ER	Trunk	Regional Lymph Node
TCGA-ER-A19P	47	NA	FEMALE	IV	NA	WHITE	ER	Extremities	Regional Lymph Node
TCGA-ER-A19Q	37	1.2	FEMALE	III	NO	WHITE	ER	Extremities	Regional Lymph Node
TCGA-ER-A19S	81	NA	FEMALE	NA	NA	WHITE	ER	NA	Regional Lymph Node
TCGA-ER-A1A1	58	NA	MALE	NA	NA	WHITE	ER	NA	Regional Lymph Node
TCGA-ER-A2NC	50	1.97	MALE	NA	NO	WHITE	ER	Extremities	Distant Metastasis
TCGA-ER-A2ND	57	1	FEMALE	IV	NO	WHITE	ER	Extremities	Distant Metastasis
TCGA-ER-A2NF	53	4	MALE	V	YES	WHITE	ER	Head and Neck	Primary Tumor
TCGA-ER-A2NG	43	3	FEMALE	III	YES	WHITE	ER	Trunk	Regional Lymph Node
TCGA-ER-A2NH	49	4	MALE	IV	NO	WHITE	ER	Trunk	Regional Lymph Node
TCGA-ER-A3ES	25	NA	MALE	NA	NA	WHITE	ER	Extremities	Distant Metastasis
TCGA-ER-A3PL	30	2.2	MALE	V	YES	WHITE	ER	Extremities	regional (sub)cutaneous tissue
TCGA-FR-A2OS	49	NA	FEMALE	V	YES	WHITE	FR	Extremities	Primary Tumor
TCGA-FR-A3R1	69	6.3	MALE	V	YES	WHITE	FR	Extremities	Primary Tumor
TCGA-FR-A3YN	44	1.25	MALE	IV	NO	WHITE	FR	Extremities	Regional Lymph Node
TCGA-FR-A3YO	57	NA	FEMALE	NA	NA	WHITE	FR	Extremities	Distant Metastasis
TCGA-FR-A44A	29	2.51	FEMALE	IV	NO	WHITE	FR	Extremities	Regional Lymph Node
TCGA-FR-A69P	34	NA	FEMALE	NA	NA	WHITE	FR	NA	Regional Lymph Node
TCGA-FS-A1YW	52	1	MALE	IV	NO	WHITE	FS	Trunk	Regional Lymph Node
TCGA-FS-A1YX	39	1.1	FEMALE	IV	NO	WHITE	FS	Trunk	regional (sub)cutaneous tissue
TCGA-FS-A1YY	55	2.7	FEMALE	IV	NO	WHITE	FS	Trunk	Distant Metastasis
TCGA-FS-A1Z0	32	0.95	FEMALE	III	NO	WHITE	FS	Extremities	Distant Metastasis
TCGA-FS-A1Z3	72	NA	FEMALE	NA	NA	WHITE	FS	NA	Distant Metastasis
TCGA-FS-A1Z4	62	0.85	MALE	III	NO	WHITE	FS	Extremities	Regional Lymph Node
TCGA-FS-A1Z7	19	17	MALE	V	YES	WHITE	FS	Head and Neck	Regional Lymph Node
TCGA-FS-A1ZA	45	4.5	FEMALE	IV	YES	WHITE	FS	Trunk	Distant Metastasis
TCGA-FS-A1ZB	57	3	MALE	II	NO	WHITE	FS	Trunk	Distant Metastasis
TCGA-FS-A1ZC	51	NA	MALE	III	NA	WHITE	FS	Trunk	Distant Metastasis
TCGA-FS-A1ZD	63	1.18	MALE	III	YES	WHITE	FS	Extremities	Regional Lymph Node
TCGA-FS-A1ZE	40	5	MALE	III	YES	WHITE	FS	Trunk	Distant Metastasis
TCGA-FS-A1ZF	78	4.3	FEMALE	IV	YES	WHITE	FS	Extremities	Distant Metastasis
TCGA-FS-A1ZG	60	6	FEMALE	V	YES	WHITE	FS	Extremities	Regional Lymph Node
TCGA-FS-A1ZH	71	3	FEMALE	IV	YES	WHITE	FS	Extremities	Regional Lymph Node
TCGA-FS-A1ZJ	75	1.22	FEMALE	IV	NO	WHITE	FS	Trunk	Regional Lymph Node
TCGA-FS-A1ZK	68	5	MALE	IV	NA	WHITE	FS	Head and Neck	Distant Metastasis
TCGA-FS-A1ZM	74	1.2	MALE	IV	NA	WHITE	FS	Extremities	regional (sub)cutaneous tissue
TCGA-FS-A1ZN	43	8	MALE	IV	YES	WHITE	FS	Trunk	Primary Tumor
TCGA-FS-A1ZP	52	2.5	MALE	III	NA	WHITE	FS	Extremities	Regional Lymph Node
TCGA-FS-A1ZQ	31	NA	MALE	NA	NA	WHITE	FS	Extremities	Distant Metastasis
TCGA-FS-A1ZR	36	2	MALE	IV	NA	WHITE	FS	Trunk	regional (sub)cutaneous tissue
TCGA-FS-A1ZS	54	1.15	MALE	NA	NA	WHITE	FS	Trunk	Regional Lymph Node
TCGA-FS-A1ZT	55	1.15	MALE	IV	NA	WHITE	FS	Extremities	Distant Metastasis
TCGA-FS-A1ZU	70	8.4	FEMALE	V	YES	WHITE	FS	Extremities	Distant Metastasis
TCGA-FS-A1ZW	65	1.2	MALE	III	YES	WHITE	FS	Extremities	Regional Lymph Node
TCGA-FS-A1ZY	71	2.9	MALE	IV	YES	WHITE	FS	Trunk	Distant Metastasis
TCGA-FS-A1ZZ	54	3.8	FEMALE	IV	YES	WHITE	FS	Trunk	Distant Metastasis
TCGA-FS-A4F0	67	14	FEMALE	V	NO	WHITE	FS	Trunk	regional (sub)cutaneous tissue
TCGA-FS-A4F4	64	2	MALE	IV	YES	WHITE	FS	Extremities	regional (sub)cutaneous tissue
TCGA-FS-A4F5	77	1.48	FEMALE	IV	NO	WHITE	FS	Extremities	regional (sub)cutaneous tissue
TCGA-FS-A4F8	52	0.9	MALE	NA	NA	WHITE	FS	Extremities	Regional Lymph Node
TCGA-FS-A4F9	80	10	MALE	NA	YES	WHITE	FS	Trunk	Regional Lymph Node
TCGA-FS-A4FB	46	2	FEMALE	IV	NA	WHITE	FS	Extremities	Regional Lymph Node
TCGA-FS-A4FC	75	4	FEMALE	IV	NO	WHITE	FS	Extremities	regional (sub)cutaneous tissue
TCGA-FS-A4FD	39	2	MALE	IV	NA	WHITE	FS	Trunk	Regional Lymph Node
TCGA-FW-A3I3	59	NA	FEMALE	NA	NA	WHITE	FW	NA	Distant Metastasis
TCGA-FW-A3R5	68	NA	MALE	NA	NA	WHITE	FW	Head and Neck	Regional Lymph Node
TCGA-FW-A3TU	72	NA	FEMALE	IV	NA	WHITE	FW	Trunk	Distant Metastasis
TCGA-FW-A3TV	57	0.5	FEMALE	III	NA	WHITE	FW	Trunk	Regional Lymph Node
TCGA-FW-A5DX	71	7	MALE	NA	NO	WHITE	FW	Trunk	Primary Tumor
TCGA-GF-A2C7	48	NA	MALE	IV	YES	WHITE	GF	Head and Neck	Primary Tumor
TCGA-GF-A3OT	58	NA	FEMALE	NA	NA	WHITE	GF	Extremities	Regional Lymph Node
TCGA-GF-A4EO	74	NA	FEMALE	NA	NA	WHITE	GF	NA	Regional Lymph Node
TCGA-GN-A262	47	3	FEMALE	NA	NA	WHITE	GN	Trunk	regional (sub)cutaneous tissue
TCGA-GN-A263	24	NA	MALE	V	YES	WHITE	GN	Trunk	Primary Tumor
TCGA-GN-A264	60	7	MALE	V	NO	WHITE	GN	Extremities	Regional Lymph Node
TCGA-GN-A265	53	NA	MALE	NA	NA	WHITE	GN	NA	Regional Lymph Node
TCGA-GN-A266	45	NA	MALE	NA	NA	WHITE	GN	NA	regional (sub)cutaneous tissue
TCGA-GN-A267	38	5.2	MALE	IV	NO	WHITE	GN	Trunk	Regional Lymph Node
TCGA-GN-A268	83	9.8	FEMALE	V	NO	WHITE	GN	Extremities	Regional Lymph Node
TCGA-GN-A269	70	5	MALE	V	YES	WHITE	GN	Trunk	Primary Tumor
TCGA-GN-A26A	63	2.3	FEMALE	IV	NO	WHITE	GN	Trunk	regional (sub)cutaneous tissue
TCGA-GN-A26C	77	1.15	MALE	IV	YES	WHITE	GN	Trunk	Primary Tumor
TCGA-GN-A26D	72	12	FEMALE	V	YES	WHITE	GN	Extremities	Regional Lymph Node
TCGA-IH-A3EA	61	NA	MALE	NA	YES	WHITE	IH	Head and Neck	Primary Tumor
