# Supplementary material for: Germline MC1R status influences somatic mutation burden in melanoma
Source: Nat Commun. 2016 Jul 12;7:12064. doi: 10.1038/ncomms12064 (PMC4945874; doi:10.1038/ncomms12064)
Supplement: Supplementary Software 1 — Hierarchical Dirichlet Process package for R [file ncomms12064-s5.zip › analysis_code/TCGA/tcga-varCounts.txt]

BARCODE	C.A.in.ACA	C.A.in.ACC	C.A.in.ACG	C.A.in.ACT	C.A.in.CCA	C.A.in.CCC	C.A.in.CCG	C.A.in.CCT	C.A.in.GCA	C.A.in.GCC	C.A.in.GCG	C.A.in.GCT	C.A.in.TCA	C.A.in.TCC	C.A.in.TCG	C.A.in.TCT	C.G.in.ACA	C.G.in.ACC	C.G.in.ACG	C.G.in.ACT	C.G.in.CCA	C.G.in.CCC	C.G.in.CCG	C.G.in.CCT	C.G.in.GCA	C.G.in.GCC	C.G.in.GCG	C.G.in.GCT	C.G.in.TCA	C.G.in.TCC	C.G.in.TCG	C.G.in.TCT	C.T.in.ACA	C.T.in.ACC	C.T.in.ACG	C.T.in.ACT	C.T.in.CCA	C.T.in.CCC	C.T.in.CCG	C.T.in.CCT	C.T.in.GCA	C.T.in.GCC	C.T.in.GCG	C.T.in.GCT	C.T.in.TCA	C.T.in.TCC	C.T.in.TCG	C.T.in.TCT	T.A.in.ATA
TCGA-BF-A1PU	0	1	0	0	2	1	1	0	0	0	0	0	0	0	0	0	0	0	0	0	0	1	0	0	0	0	0	0	0	0	0	0	0	3	3	0	8	14	5	6	1	2	1	1	3	23	14	3	0
TCGA-BF-A1PV	1	0	0	0	1	0	0	0	0	0	0	0	0	0	0	2	0	1	1	0	0	0	0	1	0	0	0	0	1	1	1	0	1	14	1	3	12	29	12	25	0	8	0	2	30	100	40	24	1
TCGA-BF-A1PX	0	0	0	0	1	0	1	0	1	0	0	0	0	0	0	0	0	0	0	0	0	1	0	0	0	0	0	0	1	0	0	0	0	9	1	3	9	33	6	17	0	12	0	6	21	80	25	24	0
TCGA-BF-A1PZ	1	1	0	0	1	0	2	0	0	0	0	0	0	0	0	0	0	1	0	0	0	0	0	0	0	0	0	1	0	0	0	0	2	14	1	0	22	32	8	22	0	8	1	4	11	60	24	21	0
TCGA-BF-A1Q0	0	1	0	0	3	1	0	0	0	1	0	1	2	5	0	1	2	0	2	1	2	1	0	2	2	0	3	0	0	1	1	4	1	17	7	5	27	66	15	45	0	17	2	10	84	169	73	48	0
TCGA-BF-A3DJ	1	0	0	0	2	0	2	1	0	0	0	0	1	0	0	0	0	1	0	1	0	0	0	0	0	0	0	1	0	0	0	0	1	5	1	2	14	15	6	8	0	3	1	2	20	47	26	11	0
TCGA-BF-A3DL	0	0	0	0	3	3	1	1	0	0	0	0	2	1	0	5	1	0	1	0	0	2	0	1	0	0	1	0	2	0	1	1	0	22	5	2	35	55	12	32	2	9	4	13	72	147	68	38	2
TCGA-BF-A3DM	1	0	0	1	0	0	0	0	2	0	0	0	5	2	1	1	0	1	0	0	1	0	1	2	0	0	0	0	0	0	0	1	0	15	5	8	52	74	25	47	2	8	0	7	63	147	70	47	1
TCGA-BF-A3DN	0	0	0	0	2	1	0	1	1	0	0	0	0	0	0	1	0	1	0	0	0	0	0	0	0	0	0	0	0	1	0	0	1	2	0	3	3	9	3	5	1	3	0	3	9	21	9	4	0
TCGA-BF-A5EO	1	1	2	0	4	0	1	0	0	0	0	0	2	3	0	1	0	1	0	1	0	0	0	1	1	1	0	1	1	1	0	0	1	31	1	7	50	57	32	62	1	29	2	2	89	184	96	62	1
TCGA-BF-A5EQ	0	0	0	0	2	3	1	2	1	0	0	1	0	5	1	3	0	2	1	1	0	0	1	0	0	1	0	0	1	0	0	2	1	11	4	4	52	88	26	50	1	21	3	13	74	184	90	52	1
TCGA-D3-A1Q1	1	0	1	0	0	0	0	0	1	1	0	0	2	2	0	0	1	1	0	0	1	0	0	1	3	2	0	0	0	0	0	1	0	1	3	0	1	3	2	0	3	0	5	0	1	1	2	1	0
TCGA-D3-A1Q3	0	0	0	0	1	0	1	0	0	0	0	0	0	0	0	0	0	0	0	0	0	0	0	0	0	0	0	1	2	0	0	1	2	0	1	0	0	0	1	1	0	0	1	0	1	1	0	1	0
TCGA-D3-A1Q4	1	1	0	0	2	1	0	2	0	0	0	0	0	1	1	1	1	0	0	0	1	0	1	0	1	0	0	0	2	0	0	0	1	10	2	3	23	31	12	23	1	7	2	3	34	90	29	13	1
TCGA-D3-A1Q5	3	2	3	0	6	5	2	3	0	0	0	1	1	1	0	1	2	0	1	0	1	0	0	0	0	0	0	0	1	1	0	0	0	6	2	7	31	65	12	30	1	13	2	4	27	115	49	26	0
TCGA-D3-A1Q6	1	1	0	0	0	0	1	1	1	1	0	0	1	4	1	2	1	1	0	2	0	3	0	0	0	1	1	0	1	1	0	3	1	24	5	10	80	111	41	91	2	24	3	17	77	224	94	88	1
TCGA-D3-A1Q7	0	0	0	0	0	0	1	0	0	0	0	0	0	1	0	0	0	0	0	0	0	0	0	0	0	0	0	0	0	0	0	0	0	1	1	4	8	11	5	11	0	4	0	0	8	30	16	10	0
TCGA-D3-A1Q8	1	0	1	0	0	0	1	1	0	0	0	0	1	0	0	0	0	0	0	0	0	0	0	0	0	0	0	1	1	2	1	3	1	9	2	3	20	26	11	26	1	8	2	4	19	62	29	30	0
TCGA-D3-A1Q9	0	0	0	0	1	1	0	0	0	0	0	0	1	1	0	3	0	0	0	0	0	0	0	1	0	0	1	0	0	2	0	3	0	0	2	0	0	1	2	0	0	0	1	1	2	1	2	1	0
TCGA-D3-A1QA	0	0	2	0	1	3	1	2	1	0	0	0	0	0	1	4	0	1	0	0	0	1	0	0	0	0	1	1	0	0	1	3	1	15	4	4	31	34	16	48	1	12	6	14	53	122	71	42	1
TCGA-D3-A1QB	1	1	0	0	1	1	0	0	1	0	0	0	2	2	0	0	2	1	1	0	1	0	0	0	1	1	1	0	0	2	0	1	0	15	1	4	28	51	23	31	0	14	1	5	34	90	49	31	0
TCGA-D3-A2J6	0	0	0	0	1	0	0	0	0	0	0	0	0	1	0	0	0	0	0	0	0	0	0	0	0	0	0	0	0	0	0	0	0	0	2	0	2	0	1	2	0	1	0	0	2	2	3	1	0
TCGA-D3-A2J7	0	0	0	0	1	0	1	0	0	0	0	0	0	2	0	0	0	0	0	0	0	1	2	1	0	1	0	0	0	1	0	0	1	7	2	7	34	43	14	35	0	7	1	5	36	98	47	37	0
TCGA-D3-A2J8	0	0	0	0	0	1	0	1	0	0	0	1	2	1	0	0	0	0	0	1	0	0	1	0	0	1	0	0	1	0	0	2	4	16	1	6	25	46	10	24	1	5	1	8	48	163	63	48	0
TCGA-D3-A2J9	0	0	0	0	0	0	0	0	0	0	0	0	0	1	0	1	0	0	0	1	0	0	0	0	0	0	0	0	0	0	0	0	0	3	0	1	4	6	3	7	0	3	1	1	2	13	3	4	0
TCGA-D3-A2JA	1	0	1	1	4	1	1	0	1	0	1	1	0	2	1	0	0	0	0	1	1	0	0	4	0	2	1	0	0	0	0	1	0	6	1	3	41	33	15	37	0	17	3	10	38	103	41	24	1
TCGA-D3-A2JB	0	1	1	0	0	0	0	0	0	0	1	0	1	1	0	0	0	0	0	0	0	0	0	0	1	0	0	0	0	0	0	1	0	0	0	0	0	0	0	0	1	0	0	0	0	1	1	1	0
TCGA-D3-A2JC	0	0	0	1	1	0	1	2	0	0	0	0	0	1	0	0	0	1	0	0	0	0	0	1	0	0	0	0	0	1	0	0	0	7	1	2	12	24	4	13	1	9	4	3	13	44	28	18	0
TCGA-D3-A2JD	0	0	0	0	5	0	1	1	1	0	0	0	0	1	0	0	0	0	1	0	1	1	0	0	0	1	0	0	0	2	0	0	2	12	4	2	22	61	6	36	0	6	2	1	22	108	29	34	1
TCGA-D3-A2JF	1	4	2	2	7	2	0	3	2	0	0	0	3	1	0	5	1	2	3	2	0	1	5	0	0	2	1	0	1	2	0	0	4	33	1	12	135	197	60	152	2	33	7	32	179	505	215	118	1
TCGA-D3-A2JG	1	1	0	0	1	0	1	1	0	0	0	0	0	2	1	0	1	1	0	0	0	0	0	0	0	0	0	0	0	0	0	0	0	2	0	0	8	19	7	9	0	5	0	5	11	27	13	9	0
TCGA-D3-A2JH	2	1	0	0	2	2	2	1	1	2	0	0	2	2	0	0	0	1	2	0	0	2	1	0	1	1	0	0	1	2	0	1	0	25	4	5	36	74	22	40	1	20	3	13	59	129	73	44	1
TCGA-D3-A2JK	0	1	0	1	2	1	1	2	0	0	0	0	0	0	0	0	0	0	1	0	0	0	0	0	0	0	0	0	1	0	0	1	1	13	2	4	33	31	14	23	0	10	1	8	27	86	35	27	1
TCGA-D3-A2JL	0	0	0	0	0	1	2	2	0	0	0	1	0	0	0	0	0	2	1	0	0	0	1	1	1	0	1	0	0	2	0	0	2	9	2	3	20	36	18	28	0	11	3	8	33	88	31	34	1
TCGA-D3-A2JN	0	0	0	0	2	1	1	1	2	0	0	0	2	0	1	2	1	2	0	0	0	0	0	1	0	0	0	0	2	2	0	1	0	15	1	2	26	39	13	31	1	14	2	10	40	82	41	23	0
TCGA-D3-A2JO	3	1	1	0	3	1	1	1	1	0	0	0	1	7	1	1	1	3	2	1	1	1	2	1	1	2	1	0	1	4	1	5	1	18	3	8	40	43	19	43	2	8	4	4	62	178	65	42	1
TCGA-D3-A2JP	0	0	0	0	4	0	0	0	0	0	0	0	0	0	0	1	0	0	0	1	0	0	0	0	0	0	0	0	1	1	0	1	2	3	1	3	22	32	10	16	0	8	1	4	27	63	41	25	0
TCGA-D3-A3BZ	1	0	0	0	0	0	0	1	1	0	0	1	0	0	0	0	2	0	0	3	0	0	1	0	0	3	0	1	2	1	0	4	0	1	3	0	0	1	1	2	0	0	4	0	2	2	2	0	0
TCGA-D3-A3C1	1	0	0	0	2	0	1	2	0	0	0	0	3	0	1	0	0	0	0	1	0	1	1	2	0	1	0	0	0	0	0	1	4	1	2	4	6	15	14	13	1	10	3	6	14	23	17	14	0
TCGA-D3-A3C3	3	1	1	0	7	1	0	1	1	0	0	1	0	3	0	1	2	1	1	1	0	0	2	1	0	0	0	0	2	1	0	4	0	7	7	6	12	38	14	24	0	6	4	2	20	58	22	26	0
TCGA-D3-A3C6	0	0	0	0	7	0	4	1	0	0	0	0	0	0	0	0	0	1	0	0	0	0	0	0	0	0	0	0	0	0	1	0	1	2	3	0	9	19	1	8	0	0	0	1	6	39	15	6	0
TCGA-D3-A3C7	0	0	0	0	3	1	1	0	1	0	0	0	3	3	2	4	0	0	1	3	1	1	1	0	0	0	0	0	1	0	0	3	1	27	3	9	66	119	27	86	2	18	3	13	112	288	120	69	1
TCGA-D3-A3C8	0	0	0	0	3	0	1	1	0	0	0	0	0	0	0	0	0	1	0	0	0	1	0	0	0	0	0	0	1	0	2	1	0	6	0	2	8	26	6	16	2	6	0	7	36	81	24	20	1
TCGA-D3-A3CB	0	0	0	1	0	1	0	1	0	1	0	0	0	1	0	0	0	0	0	0	0	0	0	1	0	1	0	0	0	0	0	1	1	3	0	2	14	18	3	16	0	4	2	1	21	60	22	17	0
TCGA-D3-A3CC	1	0	0	1	0	0	0	0	0	0	0	0	1	3	0	0	1	0	0	1	0	0	0	0	0	0	0	0	3	0	2	4	1	0	1	0	1	0	3	2	0	1	0	3	1	3	0	2	0
TCGA-D3-A3CE	0	0	0	0	0	0	0	0	0	0	0	0	0	0	0	0	2	0	0	1	0	0	1	0	1	0	0	0	0	0	0	0	0	1	2	0	1	2	0	0	0	0	0	0	1	4	2	1	0
TCGA-D3-A3CF	0	0	0	0	1	1	0	0	0	0	0	1	0	0	0	1	0	0	0	0	1	0	0	0	0	1	0	0	0	0	0	2	0	2	1	0	1	2	1	1	0	0	0	0	0	1	1	2	0
TCGA-D3-A3ML	0	0	0	1	0	1	1	1	0	1	0	0	4	3	2	2	0	0	1	1	2	0	1	1	0	2	0	0	0	3	2	1	4	24	4	11	86	117	40	66	0	30	3	18	143	317	150	88	4
TCGA-D3-A3MO	0	0	0	0	2	0	0	1	1	0	0	0	1	0	0	0	0	1	0	0	0	0	0	0	0	0	0	0	1	0	0	2	1	1	4	0	2	6	1	2	1	4	1	1	7	13	6	3	0
TCGA-D3-A3MR	1	1	1	0	1	0	1	3	0	1	0	2	5	5	0	1	0	2	0	1	0	0	2	0	0	0	2	1	1	4	1	3	2	21	4	10	71	109	38	98	1	27	2	12	90	272	119	87	2
TCGA-D3-A3MU	0	0	1	0	5	3	2	1	1	0	0	0	1	2	1	2	3	0	0	0	0	0	1	1	1	0	0	0	0	3	1	3	1	14	4	4	38	52	24	45	0	13	1	9	69	171	48	38	1
TCGA-D3-A3MV	0	1	0	0	1	3	2	2	0	1	0	0	2	0	0	0	0	0	1	0	0	2	0	0	0	0	0	0	1	0	0	1	3	25	1	4	47	68	22	52	0	17	2	9	82	170	84	50	1
TCGA-D3-A51E	2	1	0	0	2	2	0	0	0	0	0	0	1	5	0	1	0	1	0	0	1	0	0	0	0	0	0	0	0	0	0	0	0	9	2	2	32	41	13	18	2	11	1	9	23	66	46	21	2
TCGA-D3-A51F	2	0	0	0	2	0	0	2	0	0	0	0	1	0	0	0	0	0	0	0	0	0	0	0	0	0	0	0	0	0	0	1	1	1	0	2	12	12	1	10	1	2	1	2	9	16	5	5	0
TCGA-D3-A51G	4	2	2	0	1	0	3	5	2	1	1	2	4	4	2	6	0	1	1	0	0	2	1	1	1	2	1	0	0	4	2	2	2	52	7	18	110	187	67	134	1	51	1	25	133	341	188	122	4
TCGA-D3-A51H	0	0	0	0	0	0	0	0	0	0	0	0	0	0	0	0	0	0	0	0	0	0	0	0	0	0	0	0	0	0	0	0	0	0	0	0	0	2	0	1	0	0	0	1	1	3	0	2	0
TCGA-D3-A51J	2	1	0	0	0	0	2	1	0	0	0	1	2	3	0	1	0	0	2	0	0	1	0	0	0	0	1	0	0	4	0	2	0	9	3	3	52	63	19	44	2	16	1	11	44	144	54	47	0
TCGA-D3-A51K	0	0	0	0	0	0	0	2	1	1	0	0	1	1	0	1	0	1	0	0	0	0	0	0	0	0	0	0	2	0	0	1	0	0	0	0	1	1	0	1	0	0	4	0	0	1	0	1	0
TCGA-D3-A51N	0	0	0	2	0	0	0	0	0	1	0	0	2	0	0	1	0	0	0	2	0	0	0	0	0	1	0	0	0	2	0	0	2	6	1	2	8	10	6	5	0	1	0	1	6	18	6	16	0
TCGA-D3-A51R	1	0	0	0	2	0	2	0	2	0	0	0	3	6	2	2	1	0	1	0	1	0	1	0	1	1	1	1	0	0	2	1	2	10	2	3	72	83	32	70	0	26	3	16	103	243	107	56	0
TCGA-D3-A51T	1	1	0	1	6	3	3	4	0	1	0	1	3	5	1	2	0	2	1	1	1	0	2	2	1	0	0	1	0	2	1	1	1	45	2	9	107	171	51	132	1	48	2	22	141	375	169	114	1
TCGA-D3-A5GN	1	0	0	0	8	1	2	1	1	0	0	1	1	3	0	0	0	1	0	1	0	1	0	0	0	1	1	0	0	2	0	0	0	16	1	6	42	64	25	45	0	23	3	6	59	186	69	39	0
TCGA-D3-A5GO	1	2	2	1	2	2	1	3	0	0	0	1	4	2	3	8	0	2	0	0	2	0	1	1	1	1	1	3	1	1	0	2	8	56	3	15	133	191	59	154	1	55	4	49	224	554	235	143	1
TCGA-D3-A5GR	1	1	0	2	2	0	1	0	1	2	0	0	2	4	0	2	0	1	1	0	0	1	1	1	0	1	2	1	0	1	0	1	3	7	1	3	23	27	14	23	4	6	3	6	33	76	31	21	1
TCGA-D3-A5GS	0	1	1	0	2	0	1	0	0	0	0	0	0	0	0	0	2	0	0	0	1	0	0	0	0	1	1	0	0	0	0	0	1	13	1	4	40	62	20	54	0	13	2	6	58	130	45	43	0
TCGA-D3-A5GT	1	0	0	0	1	0	0	0	0	0	1	0	1	0	0	1	0	1	0	0	0	0	0	0	1	0	0	0	0	0	0	0	0	1	3	0	0	0	1	0	2	1	2	0	2	0	2	0	0
TCGA-D3-A5GU	1	3	0	2	5	3	0	2	1	1	1	0	3	4	5	7	1	0	0	0	0	1	3	4	1	3	1	0	1	2	1	4	3	33	5	6	76	112	38	91	2	33	8	9	90	189	78	76	0
TCGA-D9-A148	0	1	0	1	0	0	0	0	0	0	0	0	1	3	0	1	1	2	0	1	0	0	1	0	0	1	1	0	0	4	0	1	1	4	4	3	18	32	14	28	1	9	0	6	31	65	26	29	1
TCGA-D9-A149	0	1	1	0	0	0	2	1	0	0	0	1	2	0	0	1	0	1	0	0	0	0	0	0	1	0	0	0	0	2	0	0	0	6	1	4	18	30	19	16	0	3	0	1	22	61	30	19	2
TCGA-D9-A1JW	1	2	0	2	2	5	1	2	2	1	0	0	3	8	2	1	2	0	0	0	1	1	0	1	0	1	0	1	0	2	2	2	6	31	2	5	66	130	35	82	2	42	2	13	77	314	106	72	3
TCGA-D9-A1JX	0	1	4	0	0	1	0	0	1	0	0	0	0	0	1	0	0	0	0	0	1	0	0	2	0	1	0	0	3	0	1	0	1	5	4	1	12	17	4	13	0	4	2	1	19	45	35	15	0
TCGA-D9-A1X3	0	0	0	0	2	0	0	0	1	1	0	0	0	1	0	0	1	0	0	0	0	0	0	1	0	0	0	0	0	0	0	0	0	0	5	0	6	2	3	1	0	1	4	0	0	4	1	2	0
TCGA-D9-A3Z1	1	1	1	0	0	1	0	1	2	1	0	1	0	5	0	1	1	1	0	0	1	0	1	0	0	1	0	0	0	0	2	1	1	27	4	4	55	66	24	50	2	13	3	4	48	159	70	47	0
TCGA-D9-A3Z3	0	0	0	0	1	1	0	0	0	0	0	0	0	0	0	1	0	0	0	1	0	0	1	0	0	0	0	0	0	0	0	0	1	5	3	3	11	15	5	10	1	6	2	5	17	42	15	11	0
TCGA-D9-A3Z4	0	0	0	0	2	0	1	2	0	1	0	0	0	0	0	1	1	0	0	1	0	0	0	1	0	0	0	0	1	0	0	0	0	3	3	2	17	24	13	12	2	5	1	5	6	38	13	19	0
TCGA-D9-A4Z2	1	0	1	1	0	0	0	0	0	0	0	1	0	0	0	0	0	0	0	0	0	0	1	0	0	0	1	0	0	0	0	0	0	0	0	1	0	1	1	1	0	1	1	0	0	0	2	0	0
TCGA-D9-A4Z3	2	2	0	2	3	2	1	3	1	1	1	1	3	3	0	2	1	2	2	0	0	2	1	5	1	4	1	3	3	5	3	10	2	45	6	11	68	138	50	75	1	42	4	14	42	289	74	49	0
TCGA-D9-A4Z5	0	1	0	0	11	2	4	4	1	0	0	0	2	0	1	0	1	0	0	0	2	1	0	0	0	1	0	0	1	0	1	2	1	2	4	0	1	3	4	0	2	2	2	1	2	3	4	5	0
TCGA-D9-A4Z6	0	0	0	1	3	0	0	1	0	0	0	0	1	3	0	0	0	1	0	0	0	0	0	1	1	0	0	0	1	3	0	0	2	14	3	4	25	29	8	26	0	3	0	3	36	98	39	20	0
TCGA-D9-A6E9	0	0	0	0	4	0	1	1	1	0	1	0	0	1	0	0	0	0	1	0	0	0	1	0	0	1	0	0	0	1	0	2	0	5	4	2	8	21	3	11	2	6	2	7	14	42	19	17	0
TCGA-D9-A6EA	2	1	0	0	0	1	0	3	0	0	1	1	0	7	2	0	0	1	1	0	1	0	0	1	0	0	1	0	0	3	0	1	2	20	0	4	49	80	31	60	0	18	2	10	84	189	78	58	2
TCGA-D9-A6EC	2	4	1	0	10	6	5	8	4	2	0	2	4	9	1	4	0	2	0	3	3	1	3	5	0	2	0	1	1	7	2	4	7	80	6	24	249	384	124	291	6	94	3	75	403	904	432	323	3
TCGA-DA-A1HV	1	2	1	0	2	1	0	1	0	0	0	0	3	8	0	1	0	2	1	2	0	1	3	3	0	1	0	0	2	2	1	4	3	34	5	16	119	159	43	119	2	35	2	31	211	449	192	127	2
TCGA-DA-A1HW	0	2	0	0	1	1	0	2	0	0	0	0	0	2	0	0	0	0	0	1	0	1	0	0	0	0	1	0	1	0	0	1	0	6	2	3	29	39	13	37	0	11	2	8	44	94	47	34	0
TCGA-DA-A1HY	1	0	1	0	1	2	0	2	0	0	1	0	3	0	1	3	1	2	1	0	1	0	5	1	1	0	0	0	0	3	2	2	0	34	2	6	67	111	26	65	1	29	3	10	62	243	88	51	1
TCGA-DA-A1I0	0	0	0	1	3	1	2	2	0	1	0	0	1	5	0	1	0	0	1	0	0	1	1	0	1	0	1	0	0	0	0	0	2	21	2	3	48	69	28	53	1	19	1	12	57	150	64	42	3
TCGA-DA-A1I1	1	0	0	2	0	1	0	0	1	0	0	1	0	1	1	1	1	0	0	1	1	1	1	0	0	1	0	0	0	1	1	0	3	11	3	5	31	39	15	36	0	12	1	8	41	108	49	35	1
TCGA-DA-A1I2	0	1	0	0	1	0	0	1	0	0	0	0	1	1	0	1	1	0	0	0	0	0	0	0	0	0	0	0	0	0	0	2	0	3	2	0	10	17	8	7	0	6	0	1	11	33	13	15	0
TCGA-DA-A1I4	0	0	0	0	1	1	0	1	0	2	0	0	0	0	0	2	0	0	0	0	1	0	0	0	0	0	0	0	1	0	0	4	1	9	1	3	38	33	13	19	0	5	3	4	27	72	41	15	0
TCGA-DA-A1I5	0	0	0	0	1	0	0	2	1	0	0	0	2	3	0	1	0	0	0	0	1	1	1	0	0	2	0	0	1	0	0	1	1	11	1	3	29	53	6	20	0	8	0	5	40	147	50	36	0
TCGA-DA-A1I7	0	1	0	0	1	4	0	2	0	0	0	0	0	0	0	2	0	1	0	0	0	0	3	0	0	1	0	0	1	2	0	1	0	17	3	2	30	39	9	29	1	8	4	10	39	107	62	38	0
TCGA-DA-A1I8	1	0	0	1	0	0	0	0	1	0	1	0	1	1	0	1	0	1	2	0	0	0	1	0	0	0	1	0	1	1	0	2	2	7	1	3	13	17	9	22	1	9	3	3	18	39	12	20	2
TCGA-DA-A1IA	1	2	0	0	3	0	1	0	0	0	0	0	1	3	1	1	0	0	0	0	1	2	2	0	0	0	1	0	0	1	1	3	0	9	4	3	30	48	22	28	0	19	1	9	30	85	27	47	0
TCGA-DA-A1IB	0	0	0	0	0	0	0	1	0	0	0	0	0	0	0	0	0	0	0	0	0	0	0	0	0	0	0	0	0	1	0	1	0	0	0	0	0	0	0	0	1	0	1	0	0	0	0	0	0
TCGA-DA-A1IC	2	0	1	0	8	0	2	1	0	1	0	0	4	3	1	3	0	1	3	1	1	2	1	0	0	2	1	1	3	4	0	1	6	45	5	8	94	106	53	103	0	44	5	17	88	279	123	86	2
TCGA-DA-A3F2	0	0	0	0	0	0	0	0	0	0	0	0	0	0	0	0	0	0	0	0	0	0	0	0	0	0	0	0	0	0	0	0	0	0	0	0	0	0	0	0	0	0	0	0	0	0	0	0	0
TCGA-DA-A3F3	1	1	0	0	2	1	2	0	0	0	0	1	1	1	0	1	1	0	0	1	4	2	0	0	0	0	0	0	0	3	0	0	1	11	5	0	24	26	13	28	1	10	0	5	35	92	49	32	0
TCGA-DA-A3F5	0	2	0	2	4	3	2	3	1	1	1	0	1	1	0	3	2	0	0	0	0	2	1	0	1	0	1	0	0	2	0	2	0	8	10	3	30	36	17	36	1	12	3	6	31	72	36	33	2
TCGA-DA-A3F8	2	0	0	1	3	3	0	0	1	0	2	0	0	3	0	3	1	1	2	0	1	0	1	0	0	0	1	0	0	1	0	2	3	44	1	11	102	158	57	107	3	33	3	24	149	434	174	130	0
TCGA-EB-A1NK	0	1	0	0	2	0	1	1	0	0	0	0	0	0	0	0	0	0	0	1	0	1	1	0	0	0	1	1	0	2	1	0	1	4	0	0	13	11	6	11	1	3	2	3	16	37	18	13	1
TCGA-EB-A24C	1	0	0	0	2	0	1	1	0	0	0	0	0	0	0	0	0	0	0	0	0	0	0	0	0	0	0	1	0	0	0	0	0	1	2	0	0	1	3	0	1	1	3	0	1	1	2	1	0
TCGA-EB-A24D	3	0	0	1	4	1	1	0	0	0	0	2	1	1	1	0	1	1	0	2	0	0	2	0	1	1	0	1	2	4	3	0	1	26	0	6	49	68	30	59	0	20	1	11	53	163	69	65	1
TCGA-EB-A299	1	0	0	0	0	0	0	1	0	0	0	0	0	3	0	0	0	0	0	0	0	0	1	0	0	0	0	0	0	0	0	0	1	8	2	0	11	20	4	10	0	2	1	0	16	46	21	8	0
TCGA-EB-A3HV	0	0	0	0	4	1	1	1	0	0	0	0	0	0	1	1	0	1	0	0	0	0	0	0	0	0	0	0	0	1	0	0	0	0	0	0	5	5	0	5	0	1	3	2	7	10	6	4	0
TCGA-EB-A3XB	0	0	2	1	2	1	0	0	0	0	1	0	1	6	3	0	2	1	3	0	1	3	0	0	0	0	1	0	0	2	0	0	1	29	5	6	44	55	21	40	4	22	1	7	61	150	72	40	0
TCGA-EB-A3XC	1	4	2	1	4	2	0	2	1	0	0	0	0	2	1	1	0	1	0	0	0	2	0	2	0	0	0	0	1	3	0	3	2	11	2	4	28	60	22	41	3	14	0	10	40	115	56	36	1
TCGA-EB-A3XD	0	0	0	0	1	0	1	0	0	0	0	0	2	1	1	0	0	0	0	0	0	0	0	0	0	0	0	0	0	2	0	0	0	16	1	3	28	43	15	41	2	8	1	2	36	102	59	27	0
TCGA-EB-A3XE	0	0	0	1	1	0	0	1	0	0	0	0	0	1	0	0	0	0	0	0	0	0	0	0	0	1	0	0	0	0	0	0	0	0	1	0	1	0	0	0	0	0	2	0	0	4	0	0	0
TCGA-EB-A3Y6	1	0	0	1	8	3	3	2	1	0	0	0	2	1	2	1	0	0	2	0	2	0	3	0	0	1	0	0	1	1	0	2	3	25	2	6	50	80	35	61	2	24	4	18	71	167	90	60	1
TCGA-EB-A3Y7	0	3	0	0	4	1	1	3	1	1	0	2	6	3	0	4	2	0	1	2	2	1	3	0	2	0	2	1	1	4	2	3	7	30	1	7	67	130	54	94	0	29	6	23	165	327	155	108	2
TCGA-EB-A41A	2	3	3	3	4	3	2	6	1	4	1	0	5	11	2	5	0	0	1	0	2	1	2	1	0	2	0	0	1	6	2	4	7	71	2	22	170	214	71	163	5	58	6	47	272	666	294	209	5
TCGA-EB-A41B	1	0	0	0	1	0	0	1	0	0	0	1	0	2	0	0	1	0	1	1	0	2	1	0	0	0	0	0	0	1	0	1	0	9	1	2	29	54	17	42	0	12	2	7	73	148	80	36	0
TCGA-EB-A42Y	1	1	0	0	2	0	1	0	0	1	0	0	0	0	0	1	0	1	0	0	1	1	0	0	0	2	0	2	0	0	0	1	0	1	2	0	1	3	5	2	2	0	4	1	3	6	4	2	1
TCGA-EB-A42Z	1	0	2	0	3	0	1	0	0	0	0	0	1	2	0	1	1	1	1	0	0	1	1	0	1	0	0	0	0	0	2	1	0	2	3	1	18	15	4	6	0	5	2	2	8	29	21	7	0
TCGA-EB-A430	1	0	0	1	1	0	2	0	0	0	0	1	1	4	0	2	0	0	0	0	0	0	1	0	1	0	0	0	1	0	1	0	0	13	4	3	32	59	19	48	1	10	2	7	37	109	61	29	0
TCGA-EB-A431	0	2	0	0	3	4	1	16	1	1	1	1	4	6	1	8	0	0	0	0	0	0	2	2	0	0	0	0	4	4	0	5	2	61	4	9	143	278	97	196	1	46	2	25	207	559	211	181	2
TCGA-EB-A44N	0	0	0	0	3	1	0	1	0	0	0	0	0	0	0	1	0	0	0	0	1	0	0	0	0	0	1	0	0	0	0	0	1	8	0	0	14	16	7	11	0	3	2	1	11	40	24	12	1
TCGA-EB-A44O	1	0	1	0	2	4	0	0	1	1	1	0	2	3	0	1	1	0	0	1	0	2	1	0	0	0	0	0	0	1	0	1	1	15	5	6	52	73	26	61	0	19	3	13	45	143	71	45	2
TCGA-EB-A44P	0	3	0	1	0	2	1	0	1	0	0	1	0	0	1	1	1	0	2	0	0	0	1	1	0	1	0	0	1	1	0	1	1	19	2	3	26	54	7	43	1	10	1	6	33	101	47	26	2
TCGA-EB-A44Q	2	0	1	1	0	1	0	0	0	0	1	0	1	1	0	0	1	1	0	2	2	0	0	1	0	0	0	0	0	0	0	0	0	1	3	0	2	0	3	1	0	4	3	1	1	6	1	2	0
TCGA-EB-A44R	0	0	0	0	4	0	3	3	1	0	0	0	0	0	0	0	1	2	1	2	1	0	1	0	0	0	0	0	0	0	1	1	0	1	7	1	2	0	4	0	2	1	4	0	1	1	4	1	1
TCGA-EB-A4IQ	0	0	0	0	0	0	0	0	0	0	0	0	0	1	1	1	1	0	0	0	0	0	0	0	0	0	0	0	0	0	0	0	0	0	0	0	0	0	2	2	1	1	2	0	0	2	2	0	0
TCGA-EB-A4IS	3	1	0	0	2	4	2	2	3	2	0	0	3	2	1	1	0	1	0	0	0	1	5	1	1	1	0	0	0	1	0	2	2	21	6	9	57	77	25	63	3	23	1	11	51	168	52	51	2
TCGA-EB-A4OY	1	0	0	1	1	1	0	0	0	0	1	1	0	0	0	0	0	0	0	3	0	0	0	0	0	0	0	1	2	0	0	0	2	0	2	0	0	2	4	1	3	0	4	0	0	2	1	2	3
TCGA-EB-A4OZ	0	0	0	0	0	1	0	0	0	0	0	0	0	1	0	0	0	0	0	0	0	0	0	0	0	0	0	0	1	0	0	0	0	0	0	0	0	0	0	0	0	0	0	0	0	0	0	0	0
TCGA-EB-A4P0	1	1	0	0	3	0	3	0	0	1	0	0	0	1	0	1	0	1	0	1	0	2	0	0	0	0	0	0	1	0	0	0	0	7	2	3	6	30	13	19	0	9	2	9	18	51	13	19	0
TCGA-EB-A551	1	1	0	0	1	0	1	0	1	1	1	0	0	1	0	1	1	0	0	0	0	0	0	1	0	1	1	0	1	1	0	1	1	10	3	7	30	34	15	36	2	14	1	5	40	88	57	30	2
TCGA-EB-A553	1	2	0	1	5	4	3	2	1	1	0	0	5	4	1	1	2	0	1	2	4	3	0	0	0	1	1	0	2	1	1	3	1	15	7	5	23	42	15	32	1	9	3	5	21	71	34	24	1
TCGA-EB-A57M	0	1	0	1	1	0	1	0	0	0	0	1	1	1	1	1	0	1	1	0	0	0	0	0	0	0	0	1	1	1	0	0	0	0	5	2	1	0	1	0	3	2	3	1	3	0	1	2	0
TCGA-EB-A5SE	0	0	0	0	0	0	0	2	1	0	0	1	0	1	0	0	0	0	0	1	0	0	0	3	0	0	0	0	2	2	0	1	2	11	2	2	24	33	12	29	1	12	0	11	25	79	38	31	0
TCGA-EB-A5SF	0	0	0	0	2	0	0	0	0	1	0	0	0	0	0	1	0	2	0	0	1	0	0	1	0	0	0	0	1	0	0	0	0	1	0	1	0	3	1	1	1	0	0	1	4	4	1	5	0
TCGA-EB-A5SG	0	1	0	0	1	1	0	0	0	0	0	0	2	1	0	0	1	0	0	0	0	0	0	0	0	0	0	0	1	0	0	0	1	5	1	2	22	26	11	21	0	4	0	4	28	62	19	15	0
TCGA-EB-A5SH	1	1	0	2	8	3	1	5	2	0	0	1	1	2	0	4	2	1	1	2	0	0	1	0	0	0	1	1	1	0	0	3	2	2	2	2	0	2	1	1	2	0	5	0	3	6	2	1	1
TCGA-EB-A5UL	1	1	1	0	0	3	1	8	0	0	0	0	3	1	0	5	0	2	0	0	1	1	1	3	0	0	0	2	0	5	0	0	3	16	5	4	41	51	21	33	1	14	2	6	36	106	51	32	0
TCGA-EB-A5UM	0	0	0	3	4	3	0	1	1	1	0	0	3	1	0	2	0	0	0	0	0	0	1	0	0	1	0	0	1	0	0	2	2	18	2	5	39	74	32	54	0	27	3	5	46	154	83	45	1
TCGA-EB-A5UN	1	1	0	0	2	2	1	1	2	1	0	0	1	6	0	1	1	1	2	0	0	1	3	1	0	0	0	1	1	4	4	1	1	44	2	16	64	89	39	75	0	22	0	12	64	186	83	55	3
TCGA-EE-A17X	2	1	0	0	6	3	1	4	1	1	0	5	1	3	0	2	1	0	1	0	1	0	0	1	0	1	0	0	0	3	0	1	3	35	5	6	56	102	31	64	0	22	2	15	110	242	94	72	0
TCGA-EE-A17Y	0	0	0	0	1	0	0	1	2	0	0	0	0	2	0	1	0	0	0	0	0	0	0	1	0	0	0	0	0	1	0	1	0	5	3	1	14	23	6	7	0	10	2	4	17	44	7	15	0
TCGA-EE-A17Z	0	2	1	0	0	0	0	0	0	0	0	0	0	0	0	0	0	0	1	0	0	0	0	0	0	0	0	1	0	0	2	0	1	0	1	0	0	0	2	2	1	0	1	0	0	0	1	0	0
TCGA-EE-A180	1	1	0	0	4	2	2	3	0	0	0	0	0	0	1	2	0	2	1	0	3	0	1	0	1	0	1	0	0	0	0	2	1	21	9	4	43	78	21	55	5	19	7	7	65	155	84	37	0
TCGA-EE-A181	3	4	0	2	3	4	1	4	3	3	0	1	3	11	1	3	1	0	3	2	1	4	8	3	0	2	0	2	5	8	5	6	1	62	5	23	116	253	40	207	0	79	5	46	227	667	243	222	4
TCGA-EE-A182	0	0	0	3	5	2	4	2	0	0	1	0	5	7	1	5	0	0	1	1	0	1	3	1	2	1	1	0	0	1	1	2	4	41	8	22	111	166	35	130	3	44	9	30	196	448	216	152	2
TCGA-EE-A183	0	0	0	0	3	3	5	1	1	2	1	0	1	2	1	1	1	0	0	0	1	1	0	0	1	2	1	0	0	0	1	0	1	23	2	6	33	68	18	45	1	21	2	15	63	190	83	50	2
TCGA-EE-A184	0	0	2	3	101	11	29	76	4	0	0	4	7	7	3	12	0	0	0	0	0	0	0	1	0	0	0	0	1	0	0	1	1	1	5	1	3	2	0	6	2	4	0	3	3	11	8	5	0
TCGA-EE-A185	1	0	0	1	1	1	0	0	0	0	0	0	1	2	0	2	0	0	0	0	2	0	0	0	0	0	0	0	2	2	0	1	1	7	4	0	21	29	9	21	1	5	1	5	24	48	22	13	2
TCGA-EE-A20B	0	1	0	0	0	0	0	1	1	0	0	1	0	3	0	0	1	0	0	0	0	0	1	0	0	1	1	0	0	1	0	0	1	2	1	2	8	29	3	18	1	2	2	3	17	48	19	14	0
TCGA-EE-A20C	2	3	1	2	8	8	4	3	1	2	0	2	7	12	1	6	2	1	4	2	5	4	4	5	2	1	1	2	3	3	3	3	8	64	2	27	147	285	105	196	1	54	7	29	179	562	223	197	1
TCGA-EE-A20F	1	3	0	0	0	1	1	2	2	1	0	0	2	0	1	1	0	0	0	2	0	0	0	1	1	0	0	1	1	1	0	0	0	6	1	7	25	53	9	47	2	12	2	8	44	127	64	58	2
TCGA-EE-A20H	3	0	2	1	0	1	1	0	0	2	1	3	1	4	2	2	1	0	0	3	0	0	2	1	0	1	1	0	0	1	0	0	4	27	6	5	46	57	14	47	3	13	5	8	54	175	61	50	1
TCGA-EE-A20I	0	0	0	0	0	2	0	0	0	0	0	0	1	0	0	1	1	0	0	0	0	0	0	0	0	1	0	0	1	0	0	0	0	0	3	0	0	1	1	2	0	0	1	0	1	0	1	1	0
TCGA-EE-A29A	0	1	0	0	2	2	0	0	1	0	0	0	0	1	0	1	1	0	0	1	2	0	1	0	0	0	0	0	0	1	0	4	0	6	2	0	18	35	11	34	4	5	1	3	26	84	29	33	1
TCGA-EE-A29B	1	0	0	0	2	1	0	2	0	0	0	0	0	2	0	0	0	0	0	0	0	0	1	1	0	0	0	1	1	2	0	0	2	25	0	3	32	70	16	45	4	15	2	7	73	168	61	54	5
TCGA-EE-A29C	0	0	0	1	2	0	0	0	1	0	0	0	1	0	0	0	2	2	0	0	0	0	1	0	0	0	1	0	0	2	0	1	0	18	2	7	35	64	18	43	1	15	3	9	37	113	57	40	0
TCGA-EE-A29D	4	3	1	4	12	9	2	3	2	3	3	1	10	11	2	4	2	2	2	3	1	0	5	1	2	3	3	1	3	10	2	3	5	111	12	44	320	561	140	359	7	94	8	73	414	1250	514	388	3
TCGA-EE-A29E	3	2	0	0	7	4	2	12	0	2	1	1	4	14	2	7	0	1	0	2	0	5	0	3	0	1	1	2	1	6	0	10	4	117	4	33	249	413	110	366	5	69	1	73	539	1122	465	343	1
TCGA-EE-A29G	3	0	0	0	1	0	0	0	0	0	0	1	1	0	1	0	2	0	1	1	2	1	0	1	0	0	0	0	0	2	2	0	0	9	2	3	17	25	4	16	1	12	0	8	24	73	31	24	0
TCGA-EE-A29H	0	2	0	1	4	0	0	2	0	0	0	0	0	1	0	1	0	1	0	0	1	1	0	0	1	0	0	0	0	1	0	0	1	6	1	1	25	41	15	18	1	9	1	4	32	97	41	38	0
TCGA-EE-A29L	1	1	0	1	3	4	1	6	1	0	0	0	3	7	2	1	1	1	1	0	2	3	5	1	0	2	0	0	1	1	3	2	3	71	6	11	166	239	73	194	2	65	6	34	255	580	241	163	3
TCGA-EE-A29M	3	3	0	0	6	5	4	5	1	2	0	1	5	6	1	3	0	1	1	0	3	2	3	2	1	0	2	1	0	5	1	5	3	99	1	19	183	269	80	259	9	74	2	40	314	797	301	252	4
TCGA-EE-A29N	1	1	1	0	1	0	0	1	0	2	0	0	0	1	0	1	0	1	1	2	1	4	1	1	0	2	1	0	2	2	0	2	2	18	4	6	40	67	29	60	2	20	1	7	44	154	59	50	2
TCGA-EE-A29P	0	1	0	1	0	1	2	0	0	1	0	0	0	0	0	0	1	0	0	0	0	1	0	0	0	0	1	0	1	0	0	1	0	11	2	3	27	33	9	27	0	14	3	5	26	83	22	21	0
TCGA-EE-A29Q	1	0	0	0	1	2	0	0	1	0	0	1	2	1	1	0	0	0	0	1	0	0	1	1	0	0	0	0	2	1	0	1	0	13	1	1	24	37	11	26	1	11	1	11	31	75	41	30	1
TCGA-EE-A29R	0	0	0	2	1	0	0	1	1	0	0	0	1	6	0	3	0	0	1	0	1	0	0	0	0	0	0	1	1	3	1	0	3	19	0	7	66	91	25	71	0	19	6	14	79	213	92	65	2
TCGA-EE-A29S	1	2	0	0	2	5	0	1	1	1	0	1	1	6	2	0	0	0	2	0	0	1	3	1	1	1	3	2	0	3	1	2	1	45	2	9	79	124	31	103	2	26	2	22	116	316	141	78	2
TCGA-EE-A29V	3	1	0	1	3	1	0	3	1	1	0	0	2	4	0	1	1	1	1	1	1	0	2	2	0	1	1	1	1	1	3	2	2	46	6	18	87	144	45	105	1	40	3	20	79	285	89	91	1
TCGA-EE-A29W	0	0	0	0	2	0	1	0	0	0	0	0	0	1	0	1	0	0	0	0	0	1	1	1	0	0	0	0	0	0	0	0	1	2	2	0	8	8	4	6	0	1	0	0	6	11	6	8	0
TCGA-EE-A29X	0	0	0	0	0	0	3	0	1	0	0	0	0	0	0	0	0	1	0	0	0	1	1	0	0	0	0	0	0	0	1	0	0	8	0	1	5	16	2	17	0	7	2	1	11	40	12	18	0
TCGA-EE-A2A0	0	0	0	0	0	0	0	1	1	0	0	0	1	2	1	0	2	0	0	0	0	0	1	1	0	0	0	1	0	0	0	2	2	15	3	5	24	25	10	26	0	12	4	7	38	116	44	29	0
TCGA-EE-A2A1	0	2	0	0	2	0	0	1	0	1	0	1	1	3	0	0	0	1	0	0	1	0	0	1	1	0	0	0	1	0	0	0	0	8	1	7	32	34	18	36	0	7	2	11	32	108	54	31	0
TCGA-EE-A2A2	1	4	1	0	6	5	4	3	3	1	0	1	5	11	0	6	1	2	3	1	2	4	1	2	1	1	1	0	1	4	5	0	6	51	6	29	121	222	86	156	2	56	3	21	144	469	134	120	4
TCGA-EE-A2A5	0	1	0	0	0	0	0	1	0	0	0	0	2	2	1	0	0	0	0	0	0	0	1	0	0	0	0	0	0	3	1	0	0	5	5	5	39	42	9	33	2	10	0	5	39	77	33	21	0
TCGA-EE-A2A6	0	0	0	0	1	2	0	0	0	0	0	0	0	1	0	0	0	1	0	0	0	1	0	0	0	0	0	0	0	1	0	0	1	13	2	3	29	45	9	28	0	10	2	5	35	71	48	30	0
TCGA-EE-A2GB	0	1	0	0	3	2	1	2	0	0	0	0	2	3	0	2	0	0	1	1	0	1	1	1	0	2	1	0	0	1	2	0	1	28	2	8	55	100	20	53	1	22	0	13	67	202	78	65	1
TCGA-EE-A2GC	2	2	2	3	9	5	2	5	2	1	0	0	6	10	1	7	3	1	3	0	0	4	1	1	0	6	0	1	1	8	2	3	5	77	4	15	231	333	98	230	3	66	4	41	273	695	289	218	5
TCGA-EE-A2GD	1	1	0	1	1	0	0	0	3	1	0	1	2	5	2	1	0	0	0	0	0	0	2	1	0	0	0	2	2	1	0	0	0	22	1	7	23	53	10	38	1	17	2	6	58	153	60	40	1
TCGA-EE-A2GE	0	1	0	0	0	1	1	2	0	0	0	1	2	1	1	0	0	0	0	1	0	1	2	0	0	0	0	1	0	0	0	1	0	12	0	3	16	26	6	20	2	11	1	3	17	50	13	22	0
TCGA-EE-A2GH	0	0	0	1	2	1	0	0	0	1	0	0	0	0	0	2	1	0	0	0	0	0	0	0	0	0	0	0	1	0	0	1	1	11	0	3	20	32	10	26	0	11	1	8	30	82	34	23	0
TCGA-EE-A2GI	5	1	0	4	2	4	2	5	1	1	1	0	2	5	1	3	0	0	3	0	1	1	3	2	0	0	1	0	1	2	0	2	5	39	2	16	127	163	54	150	2	45	7	30	166	444	197	127	2
TCGA-EE-A2GJ	2	0	0	0	1	1	2	2	1	0	0	0	2	4	1	1	1	3	0	4	1	1	2	2	0	1	0	0	0	2	0	4	1	36	4	18	82	124	40	117	3	49	1	24	118	352	156	93	2
TCGA-EE-A2GK	0	0	0	0	0	0	0	0	0	0	0	0	0	0	0	0	0	0	0	0	0	0	0	0	0	0	0	0	0	0	0	0	0	0	0	0	0	0	0	0	0	0	0	0	0	0	0	0	0
TCGA-EE-A2GL	2	1	2	1	2	0	0	1	1	1	0	0	0	3	0	0	1	0	0	0	0	0	2	1	0	1	0	0	3	1	0	0	0	7	0	3	21	51	18	30	0	15	0	3	19	97	44	26	0
TCGA-EE-A2GM	1	3	0	0	1	0	0	1	1	1	0	0	2	4	0	2	1	0	0	0	0	3	0	0	0	0	0	0	0	1	0	1	2	35	3	7	65	92	27	74	3	23	3	14	73	211	80	69	3
TCGA-EE-A2GN	1	1	1	0	0	2	2	2	1	1	0	1	0	1	0	0	1	1	1	0	0	0	1	0	0	0	0	0	1	1	0	2	1	22	1	4	32	51	10	31	3	16	1	11	36	99	35	37	1
TCGA-EE-A2GO	5	1	0	0	3	3	0	7	2	3	2	0	4	11	1	3	1	1	4	1	2	0	4	2	0	2	4	1	1	6	0	3	0	74	6	25	139	281	73	167	4	58	5	32	157	546	240	156	5
TCGA-EE-A2GP	0	2	1	1	3	1	0	1	0	0	0	2	0	5	0	1	0	1	0	0	0	1	3	1	0	0	2	0	0	0	1	1	0	24	2	6	48	86	34	63	0	22	2	11	82	207	94	52	1
TCGA-EE-A2GR	4	3	1	3	1	0	1	2	0	1	0	0	3	7	1	4	1	1	1	3	0	1	4	2	0	1	2	1	1	3	2	3	2	55	8	11	120	206	63	175	4	44	5	21	135	406	160	161	4
TCGA-EE-A2GS	0	0	0	0	0	1	0	1	1	0	0	0	1	3	2	0	0	0	0	1	0	1	1	2	0	0	2	0	0	0	0	0	1	18	3	3	38	46	13	32	2	5	1	6	45	100	45	22	1
TCGA-EE-A2GT	1	0	0	0	2	0	1	0	0	0	0	0	1	1	1	1	0	0	0	0	0	1	0	4	1	0	0	0	1	1	1	2	0	12	7	5	11	25	13	21	0	5	2	10	20	91	34	16	0
TCGA-EE-A2GU	1	3	0	0	0	0	1	0	1	2	0	1	0	1	0	1	0	2	0	0	2	1	0	0	0	0	0	1	0	2	0	1	2	14	2	8	57	88	22	46	3	16	3	14	79	217	79	53	0
TCGA-EE-A2M5	6	2	0	3	5	0	3	5	0	2	0	0	3	8	2	4	3	0	0	2	1	0	2	2	2	3	1	1	2	5	1	2	4	72	5	20	147	270	71	201	4	59	1	24	167	498	210	220	2
TCGA-EE-A2M6	2	1	1	0	5	0	1	0	2	1	0	1	0	4	0	2	2	0	0	1	0	0	1	1	0	1	1	0	1	2	0	1	3	20	3	4	42	62	17	46	2	13	6	14	49	170	57	48	1
TCGA-EE-A2M7	0	0	0	0	5	3	1	1	2	0	0	0	0	0	1	1	0	0	0	0	1	2	0	0	0	0	0	0	1	0	0	1	0	2	2	0	2	3	1	1	2	2	1	0	6	7	8	2	0
TCGA-EE-A2M8	0	2	0	0	0	1	0	0	0	0	0	0	0	0	0	0	0	0	1	0	0	0	0	1	0	0	0	1	1	0	0	0	0	1	0	1	3	5	4	5	0	2	0	4	7	21	14	7	2
TCGA-EE-A2MC	0	2	1	0	3	2	0	0	2	0	0	0	1	4	1	0	0	0	3	0	0	2	0	1	0	0	0	1	1	2	0	4	0	19	3	12	54	71	22	49	1	16	2	14	60	199	112	55	1
TCGA-EE-A2MD	2	0	0	1	2	1	3	4	1	0	1	0	0	1	4	7	0	1	2	0	0	1	1	2	0	0	0	0	2	2	0	4	3	58	7	12	127	196	58	162	3	53	2	33	216	516	267	154	3
TCGA-EE-A2ME	0	0	0	0	0	0	0	0	0	0	0	0	0	0	1	0	0	0	0	0	0	0	0	0	0	0	0	1	0	0	0	0	0	1	0	1	0	0	1	1	0	2	0	0	0	5	2	3	0
TCGA-EE-A2MF	3	1	0	1	2	2	0	0	0	0	1	0	3	4	1	0	0	2	1	3	2	1	0	2	0	1	1	0	1	1	0	2	0	16	3	4	69	85	23	50	3	22	4	11	107	254	107	58	2
TCGA-EE-A2MG	1	0	0	0	2	0	1	0	0	0	0	0	0	0	0	0	0	0	0	0	0	0	0	0	0	1	0	0	0	0	0	0	0	9	1	1	10	10	7	19	0	4	1	2	10	49	11	11	0
TCGA-EE-A2MH	1	0	0	0	2	0	0	0	0	0	0	0	0	1	0	0	0	0	0	0	0	0	0	1	0	0	0	0	0	2	0	0	1	9	1	0	7	24	8	9	0	9	2	3	12	30	14	11	0
TCGA-EE-A2MI	0	2	0	0	2	2	0	1	1	1	0	2	0	6	0	1	0	1	0	1	3	1	1	1	0	1	0	0	0	2	0	3	2	27	5	9	102	119	38	84	1	29	1	24	131	364	138	95	1
TCGA-EE-A2MJ	2	0	1	1	1	3	0	3	0	1	0	0	0	3	0	4	3	0	0	2	0	4	4	1	0	1	0	2	2	4	0	5	0	42	1	16	131	199	52	163	2	47	0	20	205	539	230	174	1
TCGA-EE-A2MK	0	1	0	0	0	0	1	0	0	0	0	0	0	0	0	1	0	0	1	1	0	1	1	1	0	0	0	0	1	0	0	0	1	13	2	5	25	31	2	23	0	11	1	5	44	84	30	29	1
TCGA-EE-A2ML	1	1	0	0	0	1	3	1	0	0	0	2	1	5	0	0	0	1	0	0	1	0	1	1	0	4	0	0	1	3	2	0	1	20	3	5	56	72	20	64	1	14	1	10	52	141	62	46	1
TCGA-EE-A2MM	0	0	0	0	1	4	1	0	2	0	0	0	0	0	3	4	0	1	0	0	0	2	2	0	0	1	0	0	0	0	0	0	0	13	5	1	39	65	20	34	1	24	3	7	52	174	78	44	2
TCGA-EE-A2MN	1	0	0	0	1	0	1	0	0	0	0	0	0	0	0	0	1	1	0	0	0	1	1	0	0	0	0	0	0	0	0	1	0	8	4	2	11	22	2	24	1	3	1	1	24	35	19	10	0
TCGA-EE-A2MP	0	0	0	0	1	1	1	0	1	0	0	0	0	0	1	1	0	0	0	0	1	0	3	0	0	0	0	0	0	1	2	0	3	9	0	3	20	32	18	32	0	12	2	7	24	73	33	22	3
TCGA-EE-A2MQ	1	0	0	0	3	0	1	1	0	1	0	0	1	2	0	0	0	1	1	0	1	0	1	1	0	1	1	0	0	1	0	3	0	11	3	1	15	36	10	23	1	7	2	2	17	59	37	30	1
TCGA-EE-A2MR	1	5	0	1	6	6	10	10	1	3	0	1	3	5	1	9	0	0	0	0	1	2	2	2	0	2	1	3	1	8	3	3	2	105	4	29	210	355	99	367	1	92	3	107	449	895	649	287	2
TCGA-EE-A2MS	4	6	2	0	6	8	3	6	2	3	1	1	6	15	2	4	0	2	2	0	0	3	3	2	1	0	0	0	2	2	4	5	8	91	6	18	276	445	121	344	1	103	4	53	338	865	377	302	2
TCGA-EE-A2MT	0	2	1	0	1	1	0	1	1	2	0	2	1	4	1	1	0	2	0	1	0	2	1	1	0	1	0	0	2	3	1	1	3	38	5	9	78	127	40	89	1	32	3	12	90	285	115	93	1
TCGA-EE-A2MU	5	2	1	1	1	0	0	0	2	1	0	0	0	3	0	1	0	0	0	0	0	1	1	0	0	0	0	0	1	2	0	1	0	22	3	2	46	77	24	53	2	17	1	13	78	173	78	52	0
TCGA-EE-A3AA	1	0	0	1	3	1	1	1	0	0	0	0	3	4	0	3	0	0	2	0	1	2	0	1	0	2	0	0	0	2	0	0	3	49	0	9	41	87	11	89	0	33	1	14	89	288	99	128	2
TCGA-EE-A3AB	2	0	0	1	5	1	1	1	0	4	0	0	1	0	1	0	4	0	2	1	1	1	4	1	0	1	0	3	1	3	0	5	4	13	1	6	26	58	18	43	1	13	1	1	25	121	31	39	1
TCGA-EE-A3AC	2	1	0	0	1	0	1	1	0	1	0	0	2	4	1	3	1	1	2	2	2	0	0	2	0	2	1	0	0	3	1	2	1	32	4	13	50	108	28	94	2	39	0	25	112	280	102	92	0
TCGA-EE-A3AD	0	0	1	1	0	0	2	2	1	0	0	0	0	0	0	0	1	0	0	1	0	0	2	0	1	0	0	1	1	1	0	1	2	12	2	6	45	60	16	43	0	17	1	9	48	120	56	27	0
TCGA-EE-A3AE	1	0	0	2	2	7	0	2	2	0	2	2	0	4	0	1	0	1	1	0	1	1	1	2	1	1	0	0	1	1	0	2	3	37	4	11	121	191	55	137	0	28	3	34	213	478	197	127	0
TCGA-EE-A3AF	1	5	1	0	8	2	0	3	0	1	0	0	2	4	1	2	0	1	0	1	1	2	0	0	1	1	1	1	3	1	1	5	5	47	2	12	95	176	68	105	2	43	4	20	73	293	96	93	3
TCGA-EE-A3AG	3	1	0	1	4	4	3	2	2	3	0	1	3	5	3	3	0	2	3	1	1	3	5	4	1	0	0	3	1	0	2	4	5	70	2	24	152	242	70	187	1	68	3	32	184	514	218	173	1
TCGA-EE-A3AH	0	0	0	0	2	0	1	0	1	1	0	1	1	1	1	0	0	1	0	0	0	0	0	0	0	0	0	0	0	1	0	0	0	13	1	1	35	50	7	44	1	5	4	8	39	116	47	33	2
TCGA-EE-A3J3	1	1	0	0	0	1	1	1	1	0	0	2	2	1	0	0	0	0	0	0	0	1	1	1	0	0	0	0	2	2	0	2	2	6	5	3	14	27	8	16	1	6	6	3	13	34	24	15	0
TCGA-EE-A3J4	0	0	0	0	3	0	0	0	1	0	0	1	2	2	0	2	0	1	0	0	0	2	1	2	1	0	0	0	0	0	0	0	1	11	8	4	18	33	21	32	2	14	5	4	39	75	33	29	0
TCGA-EE-A3J5	7	2	0	3	11	4	4	7	1	3	0	1	8	11	7	7	0	3	5	4	0	3	2	3	1	0	0	1	3	7	1	3	2	66	6	24	169	314	107	186	7	60	5	29	224	729	270	210	1
TCGA-EE-A3J7	3	1	1	1	6	3	8	10	1	1	0	0	5	6	0	4	1	2	0	0	1	1	2	6	0	3	0	0	0	2	1	1	2	27	9	21	93	168	64	121	4	33	18	19	90	242	111	105	1
TCGA-EE-A3J8	0	0	0	0	1	0	0	1	1	0	1	0	1	1	0	2	0	0	0	0	0	1	0	0	0	0	0	2	0	0	1	2	1	9	1	1	18	31	11	24	4	9	1	6	41	96	34	26	1
TCGA-EE-A3JA	2	0	0	0	1	0	0	4	1	2	3	0	0	4	1	3	1	0	0	0	1	0	1	2	0	2	0	0	0	2	0	3	3	28	2	4	86	123	56	105	2	20	1	23	151	386	161	110	0
TCGA-EE-A3JB	3	0	0	0	4	2	1	2	1	2	1	1	4	4	0	6	0	1	0	0	2	3	1	0	0	0	0	0	2	0	2	1	2	24	4	5	44	101	36	71	4	23	5	8	67	166	62	69	2
TCGA-EE-A3JD	2	1	0	2	7	3	1	2	0	2	1	0	9	6	0	6	3	0	1	0	2	4	4	3	2	0	2	2	0	4	1	5	6	83	3	24	231	326	86	261	6	84	3	45	293	711	434	210	2
TCGA-EE-A3JE	0	0	1	0	1	1	1	2	0	0	0	1	1	1	0	0	1	1	0	1	1	0	2	3	0	2	0	0	0	0	1	1	0	18	0	6	18	32	13	28	1	12	1	4	19	57	35	29	0
TCGA-EE-A3JH	0	0	0	0	0	0	1	0	1	0	0	0	0	0	2	0	2	0	0	1	0	1	0	0	0	0	0	1	0	2	0	1	1	11	7	3	16	22	10	18	1	5	3	5	23	38	20	12	1
TCGA-EE-A3JI	4	3	2	2	10	5	2	1	1	1	0	2	6	10	0	3	1	3	0	3	1	3	3	2	1	3	2	0	4	6	1	3	4	42	7	18	95	145	68	134	0	44	9	26	123	316	118	133	0
TCGA-ER-A193	2	1	1	2	3	2	1	3	1	1	0	1	7	9	1	3	2	3	2	2	0	1	5	1	1	2	1	0	1	2	0	3	4	75	4	17	142	205	70	171	6	49	2	28	200	579	234	163	5
TCGA-ER-A194	1	1	1	1	8	1	1	4	2	0	0	0	2	2	0	3	1	2	0	1	0	2	2	0	0	1	2	1	2	3	0	2	4	41	2	13	114	197	63	136	6	36	5	30	140	419	176	126	2
TCGA-ER-A195	1	1	0	0	0	0	0	0	0	0	0	1	0	0	0	1	0	0	0	0	1	0	0	0	0	2	0	1	0	1	0	0	0	6	0	3	16	28	8	21	1	6	1	5	29	80	32	21	0
TCGA-ER-A196	0	0	0	0	0	1	1	0	0	0	1	0	0	0	0	0	0	1	0	0	0	0	0	0	2	0	0	0	0	0	0	0	0	0	1	0	0	1	1	0	2	1	3	0	1	0	1	0	0
TCGA-ER-A197	0	0	0	0	1	0	0	0	0	1	0	1	1	1	0	0	1	1	0	0	0	0	0	0	0	0	0	0	1	0	1	1	3	1	7	0	1	0	1	1	0	1	0	2	0	1	0	0	0
TCGA-ER-A198	1	0	0	1	5	3	0	1	0	0	0	0	0	0	1	0	1	0	0	0	0	0	0	2	1	0	0	0	0	3	0	2	3	21	5	4	52	65	27	55	1	18	4	5	50	131	53	30	0
TCGA-ER-A199	0	1	1	1	2	0	0	0	0	0	0	0	0	2	0	0	0	0	0	1	0	0	0	0	0	1	1	0	0	1	0	1	1	7	1	5	24	32	6	26	0	9	1	7	31	68	35	12	1
TCGA-ER-A19A	0	0	0	1	0	0	0	0	0	0	0	0	0	1	0	0	0	0	1	0	0	0	0	0	0	0	0	0	0	0	0	0	0	4	0	3	5	9	3	15	0	4	1	3	14	43	31	15	0
TCGA-ER-A19B	0	1	0	0	1	0	1	0	0	0	0	0	1	0	0	0	0	0	1	0	0	1	0	0	0	0	0	2	0	2	1	0	0	2	1	0	2	4	1	3	1	0	2	1	5	8	8	3	1
TCGA-ER-A19C	0	0	0	0	1	0	0	0	0	0	0	0	0	1	0	0	0	0	0	1	0	0	0	1	0	0	1	0	0	1	0	0	0	1	1	2	7	11	0	10	0	1	3	3	12	24	7	13	0
TCGA-ER-A19D	1	0	0	1	2	0	0	1	1	1	1	0	1	0	0	1	0	1	2	0	0	0	1	0	0	0	1	0	1	2	1	2	2	16	4	8	42	53	23	61	1	20	2	8	40	135	70	43	0
TCGA-ER-A19E	3	4	2	1	2	2	1	3	1	3	0	0	3	1	2	2	2	0	2	0	2	4	2	1	0	1	0	2	3	1	0	3	1	18	4	7	31	51	16	29	0	23	2	7	47	113	64	37	0
TCGA-ER-A19F	3	0	2	1	2	1	3	2	0	2	1	1	2	5	0	3	0	1	1	0	0	2	1	2	0	2	1	0	0	1	1	0	0	35	2	3	82	116	30	91	1	29	0	19	92	293	121	91	0
TCGA-ER-A19G	1	0	0	1	2	2	0	4	0	0	1	0	1	0	3	1	0	0	1	0	2	0	3	0	0	2	2	0	1	0	0	0	0	17	6	9	38	72	21	49	2	9	6	9	47	140	55	37	0
TCGA-ER-A19H	1	0	0	0	2	2	2	2	1	0	0	0	1	1	0	0	0	0	0	0	2	0	0	0	0	0	0	0	0	0	0	0	0	7	2	3	33	27	5	15	1	9	3	2	15	67	33	28	1
TCGA-ER-A19J	0	1	0	0	0	0	0	0	0	0	0	1	0	0	1	0	0	1	1	0	0	0	1	1	0	0	0	0	2	1	1	0	0	5	4	2	17	24	8	15	0	7	1	0	31	65	32	15	0
TCGA-ER-A19K	0	1	0	0	2	1	0	0	1	1	1	0	0	1	0	0	2	0	0	0	1	0	1	0	0	0	0	0	2	1	0	1	1	11	4	5	23	33	22	28	0	13	7	4	32	145	36	33	1
TCGA-ER-A19L	1	0	0	0	0	1	0	0	0	0	0	0	0	0	0	0	0	1	0	0	0	0	1	0	0	1	0	0	0	0	0	2	0	3	0	1	3	5	3	7	0	1	0	1	8	15	5	1	0
TCGA-ER-A19M	1	0	0	0	3	2	0	1	0	0	2	0	1	1	0	0	1	0	2	0	0	2	2	1	1	0	0	0	0	1	3	1	1	21	2	3	37	81	28	58	3	19	2	9	54	149	66	45	1
TCGA-ER-A19N	0	0	0	1	2	1	2	0	0	1	0	0	2	0	1	1	0	0	1	0	1	1	0	0	1	0	0	0	0	1	0	0	0	12	1	1	24	45	9	35	2	12	1	11	38	107	45	44	0
TCGA-ER-A19O	0	0	0	0	1	2	0	1	0	0	0	0	0	0	0	0	0	0	0	0	0	0	0	0	0	1	0	0	0	0	0	0	2	2	1	2	7	16	3	11	0	7	2	3	17	45	27	12	2
TCGA-ER-A19P	4	0	1	1	22	8	11	2	3	1	3	1	8	1	5	2	0	0	0	0	16	14	22	6	0	1	1	1	0	2	3	1	0	11	1	2	13	16	5	26	1	7	1	5	11	45	18	16	0
TCGA-ER-A19Q	1	0	0	0	0	0	0	0	0	0	0	0	0	0	0	0	1	0	0	0	0	0	1	0	0	0	0	0	1	0	0	0	1	3	3	1	11	14	3	12	0	2	2	4	12	27	23	8	1
TCGA-ER-A19S	1	2	0	0	3	0	0	0	0	1	1	0	0	0	0	0	1	1	1	0	0	0	1	0	0	0	0	0	0	2	0	1	0	6	4	2	11	23	9	13	3	4	1	2	19	51	16	10	1
TCGA-ER-A19T	0	0	0	0	0	0	1	2	1	1	0	0	0	0	0	3	1	0	0	2	1	1	0	1	0	1	1	2	1	0	0	2	3	0	2	0	0	5	2	1	1	1	4	0	1	1	1	2	1
TCGA-ER-A19W	2	0	1	0	3	0	2	0	1	1	0	1	1	3	1	2	0	0	1	0	2	3	0	1	0	2	0	1	0	0	0	2	0	13	3	3	22	47	15	37	0	15	8	11	43	90	40	31	0
TCGA-ER-A1A1	0	0	0	0	0	0	0	0	0	0	0	0	0	0	0	0	0	0	0	0	0	0	0	0	0	0	0	0	0	0	0	0	0	2	0	0	1	4	1	4	0	0	0	0	0	10	1	5	0
TCGA-ER-A2NB	1	0	0	1	2	0	1	2	0	1	0	1	0	1	0	0	0	0	0	1	1	2	0	0	1	0	0	0	1	3	0	0	0	0	4	0	0	2	6	1	0	2	4	1	0	1	3	0	0
TCGA-ER-A2NC	1	0	0	1	1	2	0	3	0	0	0	0	1	4	1	0	0	0	0	0	1	1	2	0	0	1	0	1	3	0	0	0	0	16	3	9	50	47	17	42	1	12	1	6	44	123	52	32	2
TCGA-ER-A2ND	1	0	0	0	0	1	1	0	1	0	0	0	1	3	0	0	0	0	0	0	0	0	0	0	0	0	0	0	0	1	0	0	0	3	3	2	3	3	6	9	1	4	4	4	7	19	13	4	0
TCGA-ER-A2NE	2	0	0	0	2	0	0	2	0	0	0	0	0	2	0	0	0	0	1	0	0	1	0	0	0	0	0	0	1	0	1	3	0	8	0	0	10	15	2	10	0	7	0	4	14	28	16	10	0
TCGA-ER-A2NF	0	0	0	0	0	0	0	0	0	0	1	0	0	1	0	0	0	0	0	0	0	0	0	0	0	0	0	0	0	0	0	0	0	1	3	0	1	3	3	2	0	0	2	2	1	9	3	2	0
TCGA-ER-A2NG	0	0	0	0	1	1	0	0	0	0	0	0	0	0	0	1	1	3	0	3	1	0	0	1	0	4	0	4	4	1	3	11	1	9	0	1	13	38	9	15	2	5	0	3	26	69	19	17	1
TCGA-ER-A2NH	0	2	0	0	1	0	0	0	0	0	0	0	1	0	1	0	0	0	0	0	0	1	0	0	1	1	0	0	0	0	0	1	0	4	2	1	13	30	3	17	1	6	0	6	25	87	36	27	0
TCGA-ER-A3ES	0	0	0	0	0	0	0	0	1	0	0	0	0	1	0	0	0	0	0	1	0	0	0	0	0	0	0	0	0	0	0	1	0	0	3	0	1	0	1	0	0	0	3	0	0	1	3	0	0
TCGA-ER-A3ET	1	1	0	0	0	3	0	1	0	2	0	2	1	2	2	2	0	1	1	0	1	0	1	0	1	1	0	4	2	2	1	4	2	2	7	2	1	1	3	4	2	1	5	1	4	9	1	2	0
TCGA-ER-A3EV	1	0	1	1	0	3	1	2	0	0	1	0	2	0	0	1	2	1	2	0	1	2	0	4	1	1	1	0	4	0	1	4	2	1	5	0	1	2	5	5	1	1	7	1	1	6	1	5	0
TCGA-ER-A3PL	0	0	0	0	2	0	1	1	1	0	0	0	0	3	0	1	0	0	2	0	0	0	0	0	0	0	0	0	0	1	0	0	0	14	5	2	50	72	22	40	1	10	3	7	35	121	44	42	1
TCGA-ER-A42H	0	2	0	0	3	1	1	1	0	2	1	1	0	0	0	1	0	1	0	0	0	0	0	1	0	1	1	1	1	1	0	0	2	2	9	0	1	1	5	0	1	1	6	0	1	2	3	1	0
TCGA-ER-A42K	1	0	0	0	0	1	0	1	0	1	0	1	1	1	0	0	0	1	0	0	0	1	1	0	0	0	0	0	0	3	0	0	0	9	1	0	24	31	9	19	0	8	1	1	25	48	23	20	2
TCGA-ER-A42L	0	2	0	1	5	1	1	0	0	1	0	1	4	2	0	3	0	1	1	2	0	1	1	0	0	0	0	0	0	1	0	1	5	29	7	10	84	112	23	62	6	21	0	18	119	316	100	76	2
TCGA-FR-A2OS	0	0	0	0	0	0	0	0	0	0	0	0	1	0	0	1	0	1	0	0	0	0	0	0	0	0	0	0	0	0	0	0	0	0	2	0	0	0	4	0	0	0	1	0	0	0	2	0	0
TCGA-FR-A3R1	2	1	1	1	3	1	2	2	0	0	0	0	1	3	0	1	0	0	0	0	0	0	0	1	0	0	0	0	0	1	0	0	0	16	4	5	52	70	22	55	2	10	3	7	34	131	72	35	1
TCGA-FR-A3YN	1	1	0	1	2	0	2	3	0	0	0	0	4	5	1	4	0	2	1	0	1	0	1	1	1	1	0	2	0	2	1	0	3	25	1	7	64	75	25	51	2	17	3	5	65	173	93	57	0
TCGA-FR-A3YO	1	1	0	1	2	3	0	3	2	0	0	0	1	3	0	3	1	1	3	0	0	1	1	0	2	0	1	0	2	1	0	2	1	30	2	4	76	116	38	75	0	30	4	19	99	291	132	87	2
TCGA-FR-A44A	1	0	0	0	2	2	0	2	0	0	0	1	2	4	0	0	0	0	0	2	0	1	0	0	0	0	0	0	1	2	0	1	2	12	2	4	31	32	26	32	0	16	3	8	31	87	38	31	1
TCGA-FR-A69P	1	0	0	0	1	0	0	1	0	0	0	0	0	1	0	1	0	0	0	0	0	1	0	0	0	0	0	0	0	0	0	0	0	9	1	5	16	28	11	9	0	8	2	2	20	66	35	23	0
TCGA-FS-A1YW	2	1	0	0	0	0	0	0	0	0	0	0	0	1	1	2	0	0	0	1	1	0	0	0	1	0	2	0	0	0	0	0	0	3	3	1	9	15	8	16	0	7	3	3	21	50	23	14	0
TCGA-FS-A1YX	1	0	0	0	2	1	0	0	0	0	0	0	1	0	0	0	0	0	0	0	0	0	0	0	0	0	0	0	0	1	0	0	0	0	0	1	2	1	0	1	0	1	3	0	1	2	2	1	0
TCGA-FS-A1YY	1	0	0	0	0	0	0	2	0	0	0	0	3	2	0	1	0	0	0	0	0	0	0	0	0	0	0	1	0	2	0	1	0	6	4	3	22	24	13	19	0	5	3	3	18	74	22	17	1
TCGA-FS-A1Z0	0	1	0	1	0	0	1	1	0	1	0	0	0	1	0	1	1	0	1	0	2	0	1	0	0	1	0	0	0	0	0	0	1	7	4	3	17	28	10	22	1	3	4	8	25	58	34	26	1
TCGA-FS-A1Z3	0	0	0	1	3	1	1	3	2	0	0	1	1	8	0	4	1	0	1	0	1	0	1	0	0	0	1	0	0	1	1	1	3	24	2	7	79	132	37	112	2	25	1	15	124	301	159	98	2
TCGA-FS-A1Z4	0	0	0	0	0	0	0	1	1	0	0	0	0	0	0	0	0	0	0	0	0	0	0	0	0	0	0	0	0	0	0	0	0	3	1	1	1	1	0	2	0	0	1	2	2	14	0	1	0
TCGA-FS-A1Z7	0	0	0	0	0	0	0	0	0	0	0	0	0	0	0	0	0	0	1	0	0	0	0	0	0	1	0	0	0	0	1	0	1	13	3	0	14	25	13	17	0	9	0	6	23	59	21	15	0
TCGA-FS-A1ZA	0	3	1	0	2	0	2	2	0	2	0	1	2	9	2	4	0	0	2	0	1	2	2	2	2	1	1	0	1	4	3	3	2	32	4	8	98	115	32	100	1	21	2	27	140	331	168	108	4
TCGA-FS-A1ZB	1	0	0	1	2	0	0	0	0	0	0	0	1	0	0	1	0	0	0	0	1	0	0	0	0	0	0	0	0	0	0	0	0	6	2	0	12	21	3	17	2	5	1	2	20	55	19	16	1
TCGA-FS-A1ZC	1	1	0	1	0	0	0	0	0	1	0	1	1	0	2	0	0	1	1	0	3	2	1	1	0	2	0	0	2	3	0	1	3	22	6	10	52	75	22	73	2	14	2	19	79	212	100	58	1
TCGA-FS-A1ZD	0	1	0	1	2	2	0	0	0	0	0	0	2	1	0	2	0	0	0	0	0	1	0	0	0	0	0	0	0	0	2	0	0	12	2	3	14	26	11	26	1	9	2	1	24	64	24	23	1
TCGA-FS-A1ZE	1	0	0	1	0	0	1	0	1	2	0	0	0	0	0	2	0	0	0	0	0	0	1	1	0	0	0	0	0	1	1	1	1	9	3	1	15	8	8	11	1	6	1	1	20	35	17	13	1
TCGA-FS-A1ZF	1	0	0	0	0	0	0	0	0	0	0	0	1	3	0	1	0	0	0	1	0	1	0	0	1	0	0	0	0	1	0	0	0	7	3	3	14	22	7	16	2	9	5	4	16	44	23	27	2
TCGA-FS-A1ZG	0	0	1	0	0	0	0	2	0	0	1	0	1	0	0	0	0	0	0	0	0	0	0	0	0	0	0	0	1	0	0	1	0	0	2	0	0	0	1	2	1	0	3	0	1	0	0	1	0
TCGA-FS-A1ZH	0	0	0	0	0	1	0	0	1	1	0	0	0	0	0	0	0	0	0	0	0	1	0	0	0	0	0	0	0	0	0	0	0	0	1	2	0	2	3	1	1	0	2	1	1	1	3	5	0
TCGA-FS-A1ZJ	2	1	1	0	0	0	1	1	0	0	0	1	0	2	0	0	0	1	0	1	1	2	0	2	2	0	0	1	1	0	1	0	0	2	8	0	2	2	0	0	0	0	5	1	4	4	1	5	1
TCGA-FS-A1ZK	2	0	0	1	7	1	1	5	1	1	1	0	2	6	0	3	1	1	1	2	0	2	1	3	0	2	2	1	6	5	0	7	1	54	5	18	124	274	54	210	2	40	1	37	124	428	165	176	6
TCGA-FS-A1ZM	0	0	0	1	3	1	1	0	0	0	0	0	0	2	0	2	0	0	0	1	1	0	1	0	0	0	0	0	1	1	0	2	1	4	2	4	18	30	11	13	1	4	2	5	15	56	21	16	0
TCGA-FS-A1ZN	0	0	0	0	0	0	0	0	0	0	0	0	0	1	0	0	0	0	0	0	0	0	0	0	0	0	1	0	0	0	0	0	0	3	1	1	10	14	5	8	0	4	1	3	12	32	7	6	0
TCGA-FS-A1ZP	0	0	0	0	3	0	0	1	1	0	0	0	0	2	1	0	0	0	0	0	0	1	1	0	0	1	0	0	1	0	1	2	0	12	0	1	30	33	16	27	1	12	3	6	56	115	72	33	0
TCGA-FS-A1ZQ	0	0	0	0	1	1	0	1	0	0	1	0	1	3	0	0	1	0	0	0	0	0	0	1	0	0	0	0	1	1	0	0	0	20	1	1	31	46	17	46	0	9	2	19	56	160	60	46	0
TCGA-FS-A1ZR	1	0	0	0	2	0	0	0	0	0	1	0	0	0	0	1	0	0	0	0	0	0	0	0	0	0	0	0	0	0	0	0	2	7	2	0	11	20	2	12	0	7	0	2	12	46	22	8	0
TCGA-FS-A1ZS	1	3	0	0	2	0	0	1	0	0	0	1	1	4	0	0	0	0	0	1	1	0	0	0	0	0	0	1	0	1	1	2	1	15	5	9	16	35	12	26	0	5	6	3	27	73	30	18	0
TCGA-FS-A1ZT	1	0	0	0	0	0	0	0	1	0	0	0	1	2	0	0	1	0	0	1	1	2	0	1	0	0	1	0	0	1	0	1	0	4	4	1	12	18	6	9	3	5	2	1	17	58	21	16	0
TCGA-FS-A1ZU	0	0	0	0	1	1	1	0	0	1	0	0	1	1	0	0	1	0	0	0	0	0	0	0	0	1	0	0	0	0	0	1	1	0	2	0	0	0	4	1	0	1	4	0	0	3	4	1	0
TCGA-FS-A1ZW	2	3	0	1	2	1	0	5	1	2	1	0	1	1	1	0	0	0	1	0	0	1	0	1	0	1	0	0	0	2	0	1	1	24	4	6	40	68	27	69	3	22	2	14	83	159	101	82	0
TCGA-FS-A1ZY	0	0	0	0	2	2	0	1	0	0	0	0	0	0	0	0	0	0	0	0	0	0	1	0	1	0	0	0	0	0	0	0	0	1	1	0	1	4	2	4	1	0	4	0	3	1	0	1	0
TCGA-FS-A1ZZ	0	0	1	1	3	0	0	2	2	2	0	2	2	3	0	1	3	0	0	0	1	3	4	3	0	2	0	0	1	2	0	3	3	45	1	8	116	159	37	115	2	41	4	40	194	524	240	140	3
TCGA-FS-A4F0	3	0	1	1	0	1	0	1	2	0	0	0	3	3	0	1	0	0	0	0	1	0	2	2	0	0	1	2	0	1	3	2	1	26	6	9	50	84	29	75	2	15	1	8	57	160	63	54	0
TCGA-FS-A4F4	0	0	0	0	0	0	0	1	0	0	1	0	1	1	0	1	2	0	0	0	0	1	0	1	1	0	0	0	2	0	0	1	0	0	2	0	2	1	2	1	0	1	3	2	4	3	4	5	0
TCGA-FS-A4F5	0	0	0	0	2	2	5	2	0	1	0	0	2	6	1	1	0	1	0	0	0	0	0	2	0	2	0	1	0	0	0	1	0	27	2	8	62	106	22	75	0	18	1	14	90	265	144	65	0
TCGA-FS-A4F8	0	1	1	0	1	1	1	0	1	0	0	0	1	0	0	0	0	0	0	0	0	1	0	0	0	0	0	0	0	0	0	0	2	8	2	3	10	16	7	17	0	0	3	5	16	46	17	15	0
TCGA-FS-A4F9	2	0	0	0	3	1	0	0	2	0	0	1	1	1	0	0	0	1	1	2	0	0	1	0	0	0	1	0	0	0	1	0	1	11	3	7	42	68	12	33	1	16	2	9	58	142	59	40	0
TCGA-FS-A4FB	0	0	1	0	1	1	2	0	0	0	0	0	0	0	0	1	0	0	0	1	0	0	0	0	0	0	0	0	2	0	0	1	1	6	1	1	20	29	9	18	0	6	1	3	25	47	28	10	0
TCGA-FS-A4FC	1	2	0	1	1	0	2	2	0	2	1	1	1	3	1	3	0	0	1	1	1	0	0	0	1	2	0	0	0	2	1	1	3	33	7	7	74	99	25	80	2	21	0	13	102	227	125	59	0
TCGA-FS-A4FD	2	0	1	1	0	3	2	2	0	0	0	0	1	2	0	3	1	1	0	0	0	0	0	1	0	1	1	1	0	1	0	1	0	8	3	0	33	64	13	27	2	19	1	4	65	146	67	57	1
TCGA-FW-A3I3	0	0	0	0	2	0	0	3	0	0	0	0	0	1	0	2	0	0	0	0	0	0	1	0	0	1	1	0	1	0	0	2	0	3	10	0	0	0	5	0	2	1	5	1	2	2	3	2	0
TCGA-FW-A3R5	10	10	2	6	8	16	15	37	6	9	2	4	9	33	1	18	5	4	3	5	4	10	6	13	0	7	1	3	6	8	1	7	6	567	9	226	1715	3367	960	2727	4	678	4	596	3158	5286	3950	2214	9
TCGA-FW-A3TU	1	1	3	1	4	4	2	3	2	1	0	1	4	9	1	2	1	4	0	1	2	4	2	4	0	1	0	0	2	4	3	1	3	22	5	13	66	112	57	96	3	28	4	16	78	211	94	79	1
TCGA-FW-A3TV	1	0	0	0	1	1	0	0	0	2	0	2	0	1	1	1	0	0	1	0	0	1	0	0	0	0	0	0	0	1	1	1	0	11	0	4	29	41	18	28	0	12	1	8	47	86	49	40	0
TCGA-FW-A5DX	1	2	0	0	2	1	0	0	0	1	0	0	2	4	0	1	0	1	0	0	0	2	2	0	0	1	0	0	0	0	0	1	1	7	2	0	19	14	12	22	0	10	3	4	18	60	21	18	0
TCGA-FW-A5DY	0	0	0	0	0	2	0	0	0	0	0	0	0	0	0	0	0	0	0	1	0	0	0	0	0	0	0	0	0	0	0	1	0	4	1	0	7	14	6	9	0	1	0	2	8	35	12	6	0
TCGA-GF-A2C7	0	0	0	0	2	1	0	0	0	0	0	0	0	0	0	1	0	0	0	0	0	0	0	1	0	0	0	0	0	0	0	0	1	4	0	2	4	11	2	6	0	2	1	0	8	22	3	5	0
TCGA-GF-A3OT	4	0	0	0	4	2	0	2	0	1	0	0	1	6	1	0	1	1	0	2	0	1	0	0	0	0	0	0	1	2	1	2	3	21	3	4	58	85	27	63	3	16	5	7	65	144	77	53	2
TCGA-GF-A4EO	0	1	0	0	2	0	1	3	1	0	0	1	2	1	0	0	0	0	0	0	1	0	0	1	0	1	1	0	0	0	1	0	1	6	2	2	33	28	9	19	0	4	2	3	25	61	30	23	0
TCGA-GF-A6C8	1	2	0	0	3	0	0	0	1	0	0	0	3	2	0	0	0	0	1	0	0	0	2	1	0	0	0	0	0	1	1	0	0	16	3	8	32	50	17	25	1	10	1	11	36	98	52	27	0
TCGA-GF-A6C9	1	4	0	4	6	2	4	4	2	1	0	2	4	5	2	6	0	2	4	3	0	5	5	2	2	0	0	1	2	3	2	2	6	61	3	20	209	281	95	222	4	73	5	55	380	871	411	246	1
TCGA-GN-A261	0	0	0	0	0	0	0	0	0	0	0	0	0	0	0	0	0	0	0	0	0	0	0	0	0	0	0	0	0	0	0	0	0	0	0	0	0	0	0	0	0	0	0	0	0	0	0	0	0
TCGA-GN-A262	0	0	0	0	4	1	4	1	2	0	0	1	2	2	1	0	0	0	0	0	0	1	4	3	0	1	1	0	0	0	0	1	2	13	2	2	27	65	19	38	2	10	2	3	26	98	38	37	1
TCGA-GN-A263	0	0	0	0	0	0	0	2	0	0	0	0	2	3	0	0	1	0	0	0	1	0	0	0	0	0	1	0	1	2	0	1	0	9	2	5	34	62	16	49	1	14	0	5	56	127	56	41	1
TCGA-GN-A264	0	1	0	0	2	0	0	1	1	1	0	0	1	0	0	1	0	1	0	0	0	0	0	0	0	1	0	0	1	0	0	2	0	0	1	0	0	1	1	2	0	1	1	0	3	0	5	5	0
TCGA-GN-A265	0	0	0	0	1	1	1	1	1	0	0	0	1	0	0	0	0	0	1	0	0	0	0	0	0	0	0	0	1	2	0	0	0	6	0	0	16	21	3	18	0	5	2	4	6	46	18	8	0
TCGA-GN-A266	4	4	1	3	9	10	7	19	1	3	2	3	3	12	1	6	0	1	2	2	0	4	2	3	0	5	3	1	2	7	1	10	3	100	4	32	319	430	146	361	3	84	3	73	574	1168	567	367	2
TCGA-GN-A267	1	0	0	0	2	2	0	1	0	1	0	1	1	1	0	1	1	0	0	0	0	1	0	1	0	0	0	0	1	2	0	2	2	19	4	5	32	56	28	49	1	14	4	4	39	118	46	53	0
TCGA-GN-A268	1	1	0	0	4	0	0	0	1	0	0	0	1	4	0	0	0	0	2	0	1	0	0	2	1	0	1	0	1	1	1	0	0	14	1	1	23	41	16	20	4	13	2	6	46	109	40	27	0
TCGA-GN-A269	1	1	0	0	1	3	1	2	1	0	0	0	1	0	0	2	1	0	0	0	0	3	1	0	0	2	0	0	0	2	1	0	5	24	1	5	52	75	23	72	0	20	0	15	78	208	81	73	1
TCGA-GN-A26A	0	1	0	0	0	0	1	0	0	0	1	0	0	1	0	0	0	0	1	1	2	0	0	0	0	0	2	0	0	0	0	1	2	12	3	3	23	39	14	24	1	8	3	11	21	76	25	24	1
TCGA-GN-A26C	1	3	0	3	3	0	0	1	0	1	1	0	3	5	0	2	0	2	0	1	2	2	2	3	1	1	0	3	1	1	1	5	1	59	2	9	96	157	46	150	4	54	0	32	173	501	208	147	3
TCGA-GN-A26D	0	1	0	0	1	2	2	1	0	0	0	0	0	3	0	1	0	0	0	0	0	1	1	1	0	0	0	1	1	0	0	2	2	0	3	2	2	0	0	0	0	1	0	1	0	4	3	0	0
TCGA-HR-A2OG	0	0	0	0	0	0	0	0	0	0	0	0	0	2	0	0	0	0	1	0	0	0	2	0	0	0	0	0	0	0	1	0	0	7	2	4	9	18	10	18	0	6	0	4	15	47	18	14	2
TCGA-HR-A2OH	0	0	0	0	0	0	0	1	0	0	0	1	0	1	0	0	0	0	0	0	0	0	1	0	0	0	0	0	0	1	0	0	2	2	3	0	5	16	2	12	0	5	1	4	8	28	21	13	0
TCGA-IH-A3EA	4	1	2	2	7	2	0	0	1	3	1	0	5	5	2	5	1	2	3	1	1	2	1	3	0	1	1	1	5	5	0	1	0	42	4	11	128	190	57	137	0	56	9	26	201	567	195	132	3
TCGA-QB-A6FS	1	0	0	0	3	0	1	1	1	0	0	1	3	3	0	4	1	0	0	0	0	1	3	2	0	1	1	0	0	1	0	0	2	29	3	8	98	168	54	103	4	31	7	11	139	385	169	93	1
TCGA-RP-A690	0	0	0	0	0	0	0	0	0	0	0	0	0	0	0	0	0	0	0	0	0	0	0	0	0	0	0	0	0	0	1	0	0	1	4	0	0	0	1	1	1	1	0	0	0	3	0	0	0
TCGA-RP-A693	1	1	1	0	4	2	2	1	1	0	0	2	4	4	0	2	1	2	0	0	0	0	1	2	1	1	0	2	0	1	1	2	1	28	3	7	66	101	38	81	2	30	1	15	65	211	87	72	0
TCGA-RP-A694	1	4	0	0	3	0	1	2	1	0	1	1	2	5	0	2	0	0	0	0	0	0	0	2	0	0	0	0	1	1	0	2	1	20	3	13	60	81	24	67	1	12	3	14	96	194	109	68	1
TCGA-RP-A695	1	1	0	0	2	1	2	2	1	0	0	0	3	2	1	0	2	0	2	0	0	2	4	1	1	1	0	1	1	0	0	0	3	30	8	10	83	117	24	73	1	27	6	19	102	254	96	74	1
[truncated: 55 more columns]
