# Supplementary material for: Germline MC1R status influences somatic mutation burden in melanoma
Source: Nat Commun. 2016 Jul 12;7:12064. doi: 10.1038/ncomms12064 (PMC4945874; doi:10.1038/ncomms12064)
Supplement: Supplementary Software 1 — Hierarchical Dirichlet Process package for R [file ncomms12064-s5.zip › analysis_code/Yale/README.txt]

Files are:

yale-covariates.csv		 Patient covariates from the Yale Melanoma Genome Project in CSV version.  

yale-MC1R-genotypes.csv	Germline MC1R genotypes for Yale patients. 

yale-varCounts.txt		SNV class counts for each Yale sample.

yale-makeRData.R		R script for consolidating data on genotypes, variant counts, and patient covariates into the final clean dataset for analysis

yale-SKCM.RData			clean dataset for analysis, generated by yale-makeRData.R script
