# Supplementary material for: Germline MC1R status influences somatic mutation burden in melanoma
Source: Nat Commun. 2016 Jul 12;7:12064. doi: 10.1038/ncomms12064 (PMC4945874; doi:10.1038/ncomms12064)
Supplement: Supplementary Software 1 — Hierarchical Dirichlet Process package for R [file ncomms12064-s5.zip › analysis_code/Yale/yale-covariates.csv]

BARCODE	tum_type	age_at_diagnosis	gender
YUAKER	primary	85	M
YUAME	metastasis	62	M
YUAVEY	metastasis	58	F
YUBAN	metastasis	65	M
YUBEL	metastasis	75	F
YUBER	metastasis	83	M
YUBG	metastasis	60	M
YUBIG	metastasis	63	M
YUBLAST	metastasis	45	F
YUBOW	metastasis	84	F
YUBUNE	metastasis	69	F
YUCANDY	metastasis	46	M
YUCAS	metastasis	58	M
YUCAV	primary	61	M
YUCHIME	primary	83	M
YUCHUFA	primary	73	F
YUCIVET	metastasis	83	M
YUCLAT	metastasis	65	M
YUCOVE	metastasis	82	F
YUCOW	primary	69	M
YUCROFT	primary	54	M
YUCYLO	primary	62	F
YUDAB	primary	73	F
YUDARE	metastasis	58	M
YUDATE	metastasis	81	M
YUDEDE	metastasis	83	M
YUDEXA	metastasis	82	M
YUDIALE	metastasis	53	M
YUDIVI	metastasis	60	M
YUDON	metastasis	61	F
YUDUTY	metastasis	80	F
YUFARCI	metastasis	54	M
YUFERY	metastasis	89	F
YUFIT	metastasis	87	M
YUFLA	metastasis	52	M
YUFOLD	primary	92	F
YUGAFFE	metastasis	39	M
YUGASP	metastasis	88	F
YUGATOR	metastasis	68	M
YUGEMA	metastasis	58	M
YUGISMO	metastasis	73	M
YUGOE	metastasis	54	M
YUGURT	metastasis	59	F
YUHAM	metastasis	58	M
YUHAMA	metastasis	58	M
YUHEF	metastasis	53	M
YUHUY	metastasis	63	M
YUJUBE	metastasis	68	F
YUKADI	metastasis	56	M
YUKAE	metastasis	57	F
YUKARN	metastasis	86	F
YUKAT	metastasis	78	M
YUKIL	metastasis	76	M
YUKLAB	metastasis	84	M
YUKRIN	metastasis	37	F
YUKSI	metastasis	62	M
YULAD	primary	63	M
YULAN	metastasis	76	M
YULAPE	metastasis	75	M
YULAXER	metastasis	60	F
YULETA	metastasis	69	M
YULLON	metastasis	56	F
YULOCUS	primary	92	M
YULOMA	metastasis	62	M
YULONE	metastasis	79	F
YULYO	metastasis	71	M
YUMAR	metastasis	74	F
YUMER	metastasis	94	M
YUMEZ	metastasis	56	M
YUMILAN	metastasis	65	M
YUMOBER	metastasis	53	M
YUMOKI	metastasis	65	M
YUMOOK	primary	75	F
YUMOYA	primary	58	M
YUMUL	metastasis	57	M
YUMUT	metastasis	44	M
YUNACK	primary	59	F
YUNEKI	primary	80	M
YUNEXUS	metastasis	52	M
YUNIBO	primary	82	M
YUNUFF	metastasis	59	F
YUOMEGA	metastasis	72	F
YUOTHO	primary	87	F
YUPAER	metastasis	70	F
YUPAT	metastasis	52	M
YUPEET	primary	54	M
YUPER	metastasis	63	M
YUPLA	metastasis	69	M
YUPORCH	metastasis	75	F
YUPRO	primary	86	F
YUPROST	primary	86	F
YUPTER	primary	87	F
YUQUEST	primary	75	M
YURAY	metastasis	84	M
YURDE	metastasis	55	M
YURED	metastasis	67	F
YURIDA	metastasis	61	M
YURIF	metastasis	53	M
YURISA	metastasis	65	M
YURKEN	metastasis	52	F
YUROC	metastasis	50	M
YUROG	metastasis	58	M
YUROL	metastasis	85	M
YUROS	metastasis	93	F
YURTHE	metastasis	81	F
YURUS	primary	90	M
YUSARI	metastasis	49	M
YUSCA	metastasis	84	F
YUSCO	primary	65	F
YUSEL	metastasis	53	M
YUSIM	metastasis	52	M
YUSIPU	metastasis	65	M
YUSIV	metastasis	61	F
YUSMI	metastasis	81	F
YUSPO	metastasis	88	F
YUSUBA	metastasis	37	F
YUSWI	metastasis	57	M
YUTEPA	primary	56	M
YUTRAIN	metastasis	86	F
YUTUCO	metastasis	54	M
YUTUR	metastasis	62	M
YUVAIL	primary	62	F
YUVEME	metastasis	78	M
YUWAGE	primary	86	M
YUWALI	metastasis	41	M
YUWAND	primary	78	M
YUWAPO	metastasis	53	M
YUWHIM	metastasis	65	M
YUWIA	metastasis	83	M
YUZEPO	metastasis	73	M
YUZEST	metastasis	55	M
YUZINO	metastasis	80	F
