# Supplementary material for: Germline MC1R status influences somatic mutation burden in melanoma
Source: Nat Commun. 2016 Jul 12;7:12064. doi: 10.1038/ncomms12064 (PMC4945874; doi:10.1038/ncomms12064)
Supplement: Supplementary Software 1 — Hierarchical Dirichlet Process package for R [file ncomms12064-s5.zip › analysis_code/Yale/yale-makeRData.R]

setwd( "~/Documents/PhD/Papers/writing/MC1R_Nicola/Ranga Paper/SUBMITTED_VERSION/first_revision/Analysis/Yale" )

info <- read.csv('yale-covariates.csv',sep="\t")
mc1r <- read.csv('yale-MC1R-genotypes.csv',sep="\t")
muts <- read.delim('yale-varCounts.csv')

yale <- merge(merge(info, mc1r), muts)

yale <- transform(yale, rgeno=factor(yale$rgeno, levels=c( "0,0","r,0","r,r","R,0","R,r","R,R" )), age_at_diagnosis=as.numeric(as.character(yale$age_at_diagnosis)))

save(yale, file='yale-SKCM.RData')
