# Supplementary material for: Germline MC1R status influences somatic mutation burden in melanoma
Source: Nat Commun. 2016 Jul 12;7:12064. doi: 10.1038/ncomms12064 (PMC4945874; doi:10.1038/ncomms12064)
Supplement: Supplementary Software 1 — Hierarchical Dirichlet Process package for R [file ncomms12064-s5.zip › analysis_code/Yale/yale-MC1R-genotypes.csv]

BARCODE V60L D84E V92M R142H R151C I155T R160W R163Q D294H OTHER other.rscore rgeno
1 YUAKER 0 0 0 0 0 0 0 0 0 NA NA 0	0
2 YUAME 0 0 0 0 1 0 0 0 0 NA NA R	0
3 YUAVEY 0 0 0 0 1 0 0 0 0 NA NA R	0
4 YUBAN 0 0 1 0 1 0 0 0 0 NA NA R	r
5 YUBEL 0 0 1 0 0 0 0 0 0 NA NA r	0
6 YUBER 0 0 0 0 1 0 0 0 0 NA NA R	0
7 YUBG 1 0 0 0 0 0 1 0 0 NA NA R	r
8 YUBIG 1 0 0 0 0 0 1 0 0 NA NA R	r
9 YUBLAST 0 0 0 0 0 0 0 0 0 NA NA 0	0
10 YUBOW 0 0 0 0 1 0 0 1 0 NA NA R	r
11 YUBUNE 0 0 0 0 0 0 0 0 0 NA NA 0	0
12 YUCANDY 0 0 0 0 0 0 0 0 0 NA NA 0	0
13 YUCAS 0 0 0 0 0 0 0 0 0 NA NA 0	0
14 YUCAV 1 0 0 0 0 0 0 0 0 NA NA r	0
15 YUCHIME 0 0 1 0 0 0 0 0 1 NA NA R	r
16 YUCHUFA 0 0 0 0 0 0 0 0 0 NA NA 0	0
17 YUCIVET 1 0 0 0 0 0 0 0 0 NA NA r	0
18 YUCLAT 0 1 0 0 0 0 0 0 0 NA NA R	0
19 YUCOVE 0 0 0 0 0 0 0 1 0 NA NA r	0
20 YUCOW 0 0 1 1 0 0 0 0 0 NA NA R	r
21 YUCROFT 1 0 0 0 0 0 0 0 0 NA NA r	0
22 YUCYLO 0 0 0 0 0 0 1 0 0 NA NA R	0
23 YUDAB 0 0 1 0 0 0 0 0 0 NA NA r	0
24 YUDARE 0 0 0 0 0 0 0 0 0 NA NA 0	0
25 YUDATE 0 0 0 0 0 0 0 0 0 NA NA 0	0
26 YUDEDE 0 0 1 0 0 0 0 0 0 NA NA r	0
27 YUDEXA 0 0 0 0 0 0 0 0 0 NA NA 0	0
28 YUDIALE 0 0 1 0 1 0 0 0 0 NA NA R	r
29 YUDIVI 0 0 0 0 0 0 0 0 1 NA NA R	0
30 YUDON 0 0 0 0 0 0 1 0 0 NA NA R	0
31 YUDUTY 0 0 1 0 0 0 0 0 0 NA NA r	0
32 YUFARCI 1 0 0 0 0 0 0 0 0 NA NA r	0
33 YUFERY 0 0 0 0 0 0 0 0 0 NA NA 0	0
34 YUFIT 0 0 0 0 0 0 1 0 0 NA NA R	0
35 YUFLA 1 0 1 0 0 0 0 0 0 NA NA r	r
36 YUFOLD 0 0 0 0 0 0 0 0 0 NA NA 0	0
37 YUGAFFE 0 0 0 0 1 0 0 0 1 NA NA R	R
38 YUGASP 1 0 0 0 0 0 0 0 0 NA NA r	0
39 YUGATOR 1 0 0 0 0 0 0 0 0 NA NA r	0
40 YUGEMA 0 0 0 0 0 0 0 0 0 NA NA 0	0
41 YUGISMO 0 0 1 0 0 0 1 0 0 NA NA R	r
42 YUGOE 1 0 1 0 0 0 0 0 0 NA NA r	r
43 YUGURT 1 0 0 0 0 0 0 0 0 NA NA r	0
44 YUHAM 0 0 0 0 0 0 0 0 1 NA NA R	0
45 YUHAMA 0 0 0 0 1 0 0 1 0 NA NA R	r
46 YUHEF 0 0 0 0 0 0 0 0 0 NA NA 0	0
47 YUHUY 0 0 0 0 0 0 0 0 0 NA NA 0	0
48 YUJUBE 1 0 0 0 0 0 0 0 0 NA NA r	0
49 YUKADI 0 0 0 0 0 0 0 0 0 NA NA 0	0
50 YUKAE 1 0 0 0 0 0 1 0 0 NA NA R	r
51 YUKARN 0 0 1 0 0 0 0 0 0 NA NA r	0
52 YUKAT 1 0 0 0 1 0 0 0 0 NA NA R	r
53 YUKIL 0 0 0 0 1 0 0 0 0 NA NA R	0
54 YUKLAB 1 0 0 0 1 0 0 0 0 NA NA R	r
55 YUKRIN 0 0 1 0 1 0 0 0 0 NA NA R	r
56 YUKSI 0 0 0 0 0 0 1 0 0 NA NA R	0
57 YULAD 0 0 0 0 0 0 1 1 0 NA NA R	r
58 YULAN 0 0 0 0 1 0 0 0 0 NA NA R	0
59 YULAPE 0 0 0 0 0 0 0 0 0 NA NA 0	0
60 YULAXER 1 0 0 0 0 0 0 0 0 NA NA r	0
61 YULETA 1 0 0 0 1 0 0 0 0 NA NA R	r
62 YULLON 0 0 0 0 0 0 0 0 0 NA NA 0	0
63 YULOCUS 1 0 0 0 0 0 0 0 0 NA NA r	0
64 YULOMA 1 0 0 0 1 0 0 0 0 NA NA R	r
65 YULONE 1 0 0 0 0 0 0 0 0 NA NA r	0
66 YULYO 0 0 0 0 0 0 1 0 0 NA NA R	0
67 YUMAR 1 0 0 0 0 0 0 0 0 NA NA r	0
68 YUMER 0 0 0 0 1 0 0 0 0 NA NA R	0
69 YUMEZ 0 0 0 0 1 0 0 0 0 NA NA R	0
70 YUMILAN 0 0 0 0 1 0 0 0 0 NA NA R	0
71 YUMOBER 0 0 0 1 0 0 1 0 0 NA NA R	R
72 YUMOKI 1 0 0 0 0 0 0 0 0 V122M NA r	r
73 YUMOOK 0 0 1 0 1 0 0 0 0 I168M NA R	R
74 YUMOYA 0 0 0 0 0 0 0 1 0 NA NA r	0
75 YUMUL 0 1 0 0 0 1 0 0 0 NA NA R	R
76 YUMUT 0 0 0 0 0 0 0 0 0 NA NA 0	0
77 YUNACK 0 0 0 0 0 0 0 0 0 NA NA 0	0
78 YUNEKI 1 0 1 0 0 0 0 0 0 NA NA r	r
79 YUNEXUS 1 0 0 0 0 0 0 0 0 NA NA r	0
80 YUNIBO 0 0 0 0 0 1 0 1 0 NA NA R	r
81 YUNUFF 0 0 0 0 0 0 0 0 0 NA NA 0	0
82 YUOMEGA 0 0 0 0 0 0 1 0 0 NA NA R	0
83 YUOTHO 0 0 0 0 0 0 0 0 0 NA NA 0	0
84 YUPAER 0 0 0 0 1 0 0 0 0 NA NA R	0
85 YUPAT 0 0 0 0 1 0 0 0 0 NA NA R	0
86 YUPEET 0 0 0 0 0 0 0 0 1 NA NA R	0
87 YUPER 0 0 0 0 0 0 0 0 1 NA NA R	0
88 YUPLA 0 0 1 0 0 0 0 0 0 NA NA r	0
89 YUPORCH 0 0 0 0 0 0 0 0 0 NA NA 0	0
90 YUPRO 1 0 0 0 0 0 0 0 0 A149T NA R	r
91 YUPROST 0 0 0 0 0 0 0 0 1 NA NA R	0
92 YUPTER 0 0 1 0 0 0 0 0 0 NA NA r	0
93 YUQUEST 1 0 0 0 1 0 0 0 0 NA NA R	r
94 YURAY 0 0 0 0 0 0 0 0 0 NA NA 0	0
95 YURDE 1 0 0 0 0 0 1 0 0 NA NA R	r
96 YURED 0 0 1 0 0 0 0 0 0 NA NA r	0
97 YURIDA 0 0 0 0 0 0 0 0 1 NA NA R	0
98 YURIF 0 0 0 0 0 0 0 0 0 NA NA 0	0
99 YURISA 1 0 0 0 0 0 0 0 0 NA NA r	0
100 YURKEN 1 0 0 0 0 0 0 0 0 NA NA r	0
101 YUROC 0 0 0 0 0 0 0 0 0 NA NA 0	0
102 YUROG 1 0 0 0 0 0 0 0 0 NA NA r	0
103 YUROL 0 0 0 0 0 0 0 1 0 NA NA r	0
104 YUROS 0 0 1 0 0 0 0 0 0 NA NA r	0
105 YURTHE 0 0 0 0 1 0 0 0 0 R223W NA R	r
106 YURUS 1 0 0 0 0 0 0 0 1 NA NA R	r
107 YUSARI 1 0 0 0 0 0 0 0 0 NA NA r	0
108 YUSCA 0 0 1 0 0 0 0 0 0 NA NA r	0
109 YUSCO 0 0 0 0 0 0 0 0 0 NA NA 0	0
110 YUSEL 1 0 0 0 0 0 0 0 0 NA NA r	0
111 YUSIM 0 0 0 0 1 0 0 0 0 NA NA R	0
112 YUSIPU 1 0 0 0 0 0 0 0 0 NA NA r	0
113 YUSIV 1 0 0 0 0 0 0 0 0 NA NA r	0
114 YUSMI 0 0 0 0 0 0 0 0 0 S83P NA R	0
115 YUSPO 0 0 0 0 0 0 0 0 0 NA NA 0	0
116 YUSUBA 0 0 0 0 0 0 0 0 0 NA NA 0	0
117 YUSWI 0 0 0 0 0 0 1 0 0 NA NA R	0
118 YUTEPA 0 0 0 0 0 0 0 0 0 NA NA 0	0
119 YUTRAIN 0 0 0 1 0 0 1 0 0 NA NA R	R
120 YUTUCO 1 0 0 0 1 0 0 0 0 NA NA R	r
121 YUTUR 0 0 0 0 0 0 0 0 0 NA NA 0	0
122 YUVAIL 0 0 0 0 0 0 0 0 0 NA NA 0	0
123 YUVEME 0 0 1 0 1 0 0 0 0 NA NA R	r
124 YUWAGE 1 0 0 0 0 0 0 0 0 NA NA r	0
125 YUWALI 0 0 0 0 1 0 0 0 0 NA NA R	0
126 YUWAND 0 0 0 0 1 0 0 0 0 NA NA R	0
127 YUWAPO 0 0 1 0 0 0 0 1 0 NA NA r	r
128 YUWHIM 0 0 0 0 0 0 0 0 0 NA NA 0	0
129 YUWIA 1 0 0 0 0 0 0 0 0 NA NA r	0
130 YUZEPO 0 0 0 0 0 0 0 0 0 NA NA 0	0
131 YUZEST 0 0 0 0 1 0 0 0 0 NA NA R	0
132 YUZINO 0 0 0 0 1 0 0 0 0 NA NA R	0
