# Supplementary material for: Germline MC1R status influences somatic mutation burden in melanoma
Source: Nat Commun. 2016 Jul 12;7:12064. doi: 10.1038/ncomms12064 (PMC4945874; doi:10.1038/ncomms12064)
Supplement: Supplementary Software 1 — Hierarchical Dirichlet Process package for R [file ncomms12064-s5.zip › analysis_code/Yale/yale-varCounts.csv]

BARCODE	C.A.in.ACA	C.A.in.ACC	C.A.in.ACG	C.A.in.ACT	C.A.in.CCA	C.A.in.CCC	C.A.in.CCG	C.A.in.CCT	C.A.in.GCA	C.A.in.GCC	C.A.in.GCG	C.A.in.GCT	C.A.in.TCA	C.A.in.TCC	C.A.in.TCG	C.A.in.TCT	C.G.in.ACA	C.G.in.ACC	C.G.in.ACG	C.G.in.ACT	C.G.in.CCA	C.G.in.CCC	C.G.in.CCG	C.G.in.CCT	C.G.in.GCA	C.G.in.GCC	C.G.in.GCG	C.G.in.GCT	C.G.in.TCA	C.G.in.TCC	C.G.in.TCG	C.G.in.TCT	C.T.in.ACA	C.T.in.ACC	C.T.in.ACG	C.T.in.ACT	C.T.in.CCA	C.T.in.CCC	C.T.in.CCG	C.T.in.CCT	C.T.in.GCA	C.T.in.GCC	C.T.in.GCG	C.T.in.GCT	C.T.in.TCA	C.T.in.TCC	C.T.in.TCG	C.T.in.TCT	T.A.in.ATA
1	YUAKER	2	2	0	0	3	5	0	1	0	0	1	0	6	4	1	5	1	1	0	0	1	0	1	0	2	0	0	0	2	1	1	2	2	45	1	15	112	146	60	120	0	35	0	33	227	572	223	143
2	YUAME	1	0	0	0	0	0	0	0	0	0	0	0	0	0	1	0	0	0	0	2	0	0	3	0	0	0	0	0	0	0	0	0	0	0	0	0	2	4	2	6	0	1	1	2	3	6	7	1
3	YUAVEY	0	1	0	0	3	3	0	5	0	0	0	0	1	2	0	3	0	0	0	1	0	1	2	2	0	0	0	0	2	0	0	2	1	32	1	1	58	47	15	50	1	23	0	8	57	161	51	35
4	YUBAN	0	0	0	1	2	0	1	1	0	1	0	2	2	0	0	0	0	0	0	0	0	0	0	0	1	0	1	0	1	2	0	0	0	9	0	4	26	22	12	16	0	6	0	4	28	65	28	16
5	YUBEL	1	1	2	0	5	0	0	4	0	1	0	0	2	11	0	1	0	1	1	3	0	0	3	1	0	1	0	0	1	1	2	6	3	32	4	13	121	151	40	120	2	32	1	29	207	426	158	124
6	YUBER	3	4	1	5	10	1	0	4	4	3	0	1	6	6	2	2	1	1	0	2	0	2	6	4	0	2	0	2	0	3	0	2	1	41	6	12	124	220	53	123	11	48	2	20	151	469	164	112
7	YUBG	0	0	0	1	0	1	1	0	0	1	0	0	0	0	0	1	0	0	0	0	0	1	0	0	0	0	0	0	1	1	0	0	0	20	2	4	55	48	18	47	0	16	0	10	84	138	82	56
8	YUBIG	1	1	1	1	0	1	1	1	1	0	0	0	1	4	0	0	0	0	0	0	0	0	0	0	0	0	1	1	0	0	0	1	0	7	0	3	10	21	9	22	1	9	0	3	12	46	13	10
9	YUBLAST	18	31	15	17	59	51	38	51	26	33	24	27	15	43	12	16	5	1	1	7	7	9	14	7	4	8	6	3	6	8	6	14	7	7	10	4	23	12	9	18	5	12	3	8	12	17	6	8
10	YUBOW	0	0	0	0	1	0	0	0	0	0	0	0	0	0	0	1	0	0	0	0	0	0	0	0	0	0	0	0	0	0	0	0	1	0	0	0	0	1	0	0	0	0	1	0	0	3	2	0
11	YUBUNE	0	0	0	0	2	3	1	1	0	0	0	0	0	3	0	0	1	1	0	0	0	0	1	1	0	0	0	0	0	0	0	1	1	19	0	7	28	43	12	32	1	9	0	4	44	87	44	38
12	YUCANDY	0	0	0	1	0	1	1	0	0	0	0	0	0	0	0	0	0	0	0	0	0	0	0	1	0	0	0	0	0	0	0	0	1	3	1	1	11	16	2	4	2	8	0	0	6	27	9	10
13	YUCAS	0	2	0	0	10	3	2	2	4	0	1	0	1	3	1	0	0	1	1	2	0	1	1	0	0	0	0	0	1	3	0	3	1	12	3	3	34	44	17	34	2	7	3	5	47	117	58	29
14	YUCAV	1	0	0	0	1	0	1	3	1	0	0	0	2	1	0	0	0	0	1	0	0	0	2	0	0	0	0	1	1	0	0	0	0	14	1	4	33	52	18	23	1	12	2	5	49	158	49	42
15	YUCHIME	0	0	0	0	3	1	1	2	0	2	0	0	0	0	0	1	0	0	1	1	1	1	0	2	1	0	0	0	1	1	0	2	2	21	1	6	56	76	22	61	1	22	0	8	67	169	70	42
16	YUCHUFA	0	0	0	0	1	0	0	0	0	0	0	0	0	1	0	2	0	0	0	0	0	0	0	0	0	0	0	0	0	0	0	0	1	0	4	0	2	2	1	2	0	0	0	1	1	11	6	2
17	YUCIVET	0	0	0	0	3	0	0	0	0	0	0	0	0	1	0	0	1	0	0	0	0	0	0	1	0	0	0	0	1	0	0	1	2	5	1	2	7	15	5	6	1	5	1	3	11	38	24	13
18	YUCLAT	0	0	0	0	2	0	1	2	0	1	0	0	1	4	0	1	0	0	1	0	0	1	0	0	1	0	1	0	0	0	0	0	2	12	2	3	39	43	20	32	1	12	1	10	38	106	37	30
19	YUCOVE	1	0	1	0	0	0	0	1	1	0	0	0	0	1	0	0	0	1	1	1	0	0	0	0	0	0	0	0	0	1	0	0	0	6	1	4	8	22	5	12	0	6	2	1	20	62	29	15
20	YUCOW	1	1	0	1	4	0	0	0	0	0	0	0	0	0	0	0	0	0	0	0	1	1	2	3	0	0	0	0	1	1	0	0	0	11	1	4	27	32	13	30	1	8	1	11	29	83	25	10
21	YUCROFT	1	0	0	0	0	0	0	0	0	0	0	0	1	0	0	0	0	1	0	0	0	0	0	0	0	0	0	0	0	0	0	0	0	2	0	0	5	9	0	7	0	3	0	0	5	29	17	6
22	YUCYLO	1	0	1	0	1	1	1	0	1	1	0	0	1	1	0	1	0	0	0	1	0	2	0	1	0	0	0	0	0	0	1	1	0	8	0	3	29	48	20	37	1	20	0	5	19	88	41	35
23	YUDAB	1	2	0	2	5	0	2	4	2	0	0	1	3	6	1	3	0	1	0	2	0	1	1	1	1	1	0	0	2	3	0	2	3	21	2	8	85	110	24	87	1	24	3	19	107	288	101	78
24	YUDARE	0	0	0	0	2	1	0	1	0	0	0	0	0	0	0	1	0	0	0	0	0	0	0	0	0	0	0	0	0	0	0	1	0	2	0	1	9	11	3	5	0	3	0	0	5	21	9	12
25	YUDATE	0	3	0	0	1	0	1	1	0	0	0	2	1	0	0	0	1	0	0	1	0	0	0	0	0	0	0	0	0	0	0	2	1	0	7	1	5	2	3	1	0	1	3	0	1	0	3	4
26	YUDEDE	0	0	0	0	2	4	0	0	1	0	0	0	0	2	0	3	1	0	4	0	0	0	0	0	0	0	2	0	0	0	1	1	2	15	1	6	44	78	29	44	0	20	1	8	55	153	84	61
27	YUDEXA	1	1	1	0	1	1	1	1	0	0	0	0	0	2	0	0	0	0	0	0	0	0	1	0	1	0	0	0	0	0	0	2	1	25	2	6	72	82	29	72	2	27	4	10	68	173	97	66
28	YUDIALE	2	0	0	0	3	0	0	1	1	0	0	1	1	2	1	0	0	0	0	3	0	1	3	0	0	2	1	0	0	0	0	1	0	14	0	3	28	40	22	34	1	13	0	3	39	87	42	29
29	YUDIVI	0	0	1	0	0	1	0	1	0	0	0	0	0	3	0	3	0	0	1	0	0	0	0	0	0	0	0	1	0	0	0	1	0	8	1	4	21	28	9	15	0	7	2	2	39	79	34	21
30	YUDON	0	1	0	0	4	1	0	0	0	1	0	0	0	4	1	0	0	0	0	0	0	0	2	0	0	0	0	0	0	1	0	1	1	6	1	5	22	40	14	27	1	7	1	4	42	71	34	20
31	YUDUTY	1	3	0	3	3	2	1	1	0	1	1	0	3	5	3	4	1	1	1	0	1	0	3	0	0	1	0	1	2	2	1	2	2	33	1	17	101	125	51	98	7	27	0	8	113	289	134	97
32	YUFARCI	1	1	0	0	1	1	0	0	0	1	0	2	0	0	0	1	1	0	0	1	2	2	0	0	0	0	0	0	0	2	0	0	1	8	3	0	20	19	8	15	0	9	0	2	29	70	33	25
33	YUFERY	1	1	1	1	1	2	0	0	1	1	0	0	4	0	1	1	0	0	0	0	0	0	0	1	0	0	0	0	1	1	0	1	2	22	1	11	59	63	17	42	1	14	3	8	78	186	67	49
34	YUFIT	0	1	0	0	0	4	0	3	0	0	0	0	1	2	1	2	0	0	0	1	0	0	1	0	0	0	0	0	0	1	1	0	1	19	2	2	50	55	20	52	0	16	2	10	55	149	58	48
35	YUFLA	3	0	0	0	0	0	0	0	1	1	0	0	0	0	0	1	0	1	0	1	1	0	0	1	0	0	0	0	0	0	0	0	0	15	2	2	37	44	10	32	0	11	2	7	42	122	52	36
36	YUFOLD	2	2	0	0	2	1	1	1	0	1	0	0	1	4	0	0	0	1	0	0	1	1	0	0	0	1	1	0	0	1	1	2	1	12	2	2	32	42	15	17	0	9	2	6	35	99	44	26
37	YUGAFFE	2	0	0	2	2	2	1	1	1	0	1	0	0	2	0	2	1	1	1	1	0	0	1	0	0	0	0	0	0	1	0	0	2	32	1	11	79	108	40	90	3	33	4	14	103	315	127	92
38	YUGASP	0	0	0	1	1	5	0	0	2	0	0	0	0	0	1	0	0	1	0	1	0	0	0	1	0	0	0	0	1	0	0	1	1	13	1	5	27	34	8	17	0	4	1	4	44	80	50	29
39	YUGATOR	3	0	0	1	2	0	0	2	0	1	0	0	1	0	1	2	1	0	0	1	0	1	0	0	0	0	0	0	1	0	3	3	0	28	2	4	58	83	22	69	0	21	0	13	71	184	86	52
40	YUGEMA	1	0	0	0	1	0	1	2	0	0	0	1	0	2	0	1	0	0	0	0	0	1	1	0	0	0	0	0	0	0	0	0	0	5	2	1	10	13	7	8	0	0	0	3	16	25	6	7
41	YUGISMO	2	0	0	0	1	1	0	0	0	1	0	0	3	0	0	0	0	0	0	0	0	0	0	0	0	0	0	1	0	0	0	1	1	6	1	1	13	12	8	16	0	2	1	3	13	46	30	20
42	YUGOE	0	2	1	1	2	4	0	3	0	1	0	1	5	3	0	0	1	0	0	0	1	1	0	0	0	0	0	1	1	4	2	1	1	40	0	5	90	145	42	95	2	53	4	12	135	324	167	85
43	YUGURT	0	0	0	0	1	0	2	2	0	0	0	1	1	2	0	2	1	1	1	0	0	1	1	1	0	0	0	0	1	2	0	3	0	28	2	14	95	125	25	104	1	22	1	15	113	282	145	96
44	YUHAM	0	0	0	0	2	0	0	1	0	0	0	0	0	0	0	0	0	0	0	0	1	2	0	0	0	0	0	0	0	0	0	0	1	4	1	0	7	4	0	4	0	1	1	2	5	6	4	3
45	YUHAMA	1	0	0	0	1	0	0	0	0	0	0	1	0	1	0	0	1	0	1	0	0	1	1	0	0	0	0	0	0	1	0	0	0	10	2	2	22	50	16	26	0	10	1	10	33	105	45	17
46	YUHEF	1	1	1	0	0	1	1	1	0	0	0	0	3	8	1	2	0	0	2	1	0	1	1	2	0	0	0	1	0	2	0	0	1	22	2	3	75	101	30	70	0	25	2	13	111	268	122	58
47	YUHUY	0	0	0	0	0	0	0	0	0	0	0	0	1	1	0	0	0	0	1	0	0	0	0	1	1	0	0	0	0	1	0	0	0	6	1	2	16	21	4	12	0	0	0	0	12	24	10	6
48	YUJUBE	0	0	0	1	0	1	0	2	0	0	1	0	0	2	2	1	0	0	1	2	0	0	3	0	0	0	2	0	1	0	0	1	0	18	0	4	32	68	22	51	1	15	1	8	84	162	75	41
49	YUKADI	2	2	0	0	3	1	0	3	0	0	0	0	0	4	0	1	0	0	0	0	0	0	0	0	0	0	0	0	2	0	0	1	0	9	1	1	31	42	9	21	1	5	1	3	26	69	26	19
50	YUKAE	1	0	0	0	1	0	1	0	0	0	0	1	0	0	1	0	1	0	0	0	0	0	0	0	1	0	0	0	0	1	0	2	0	10	2	0	10	33	7	22	0	12	2	6	25	52	25	21
51	YUKARN	1	0	0	0	1	2	1	0	1	2	0	0	4	3	0	0	0	0	0	0	2	0	0	3	1	0	0	1	4	5	1	0	0	11	3	3	17	23	8	19	0	10	0	4	28	74	28	20
52	YUKAT	4	5	3	1	11	5	2	14	3	4	0	4	2	12	0	4	0	3	1	1	1	2	7	0	1	3	4	1	0	3	2	4	45	366	39	169	259	583	91	384	92	436	44	277	273	1137	287	394
53	YUKIL	0	0	0	0	0	1	0	2	0	0	0	0	1	1	1	2	0	1	0	1	1	0	0	1	0	0	0	0	0	0	1	1	0	20	4	3	64	95	27	65	0	31	4	14	68	188	65	59
54	YUKLAB	10	11	0	5	9	8	9	19	6	10	2	10	9	21	1	12	4	21	2	23	3	10	10	28	14	65	5	19	15	57	7	52	11	230	27	33	403	787	292	424	28	245	240	72	234	1700	296	375
55	YUKRIN	0	1	0	1	2	0	2	1	0	0	0	0	1	3	1	1	0	0	0	0	1	1	1	0	0	0	1	0	0	1	0	1	0	9	2	3	23	32	17	23	0	13	2	6	25	58	21	33
56	YUKSI	0	0	0	0	1	0	0	1	0	0	2	2	0	2	5	3	2	1	0	0	0	0	2	0	0	0	1	0	1	1	2	0	0	25	4	12	58	96	20	53	0	23	5	14	78	203	95	52
57	YULAD	0	0	0	1	0	0	0	0	0	0	0	2	0	3	1	1	0	0	0	0	0	0	2	0	0	3	0	0	0	0	1	0	1	7	4	3	13	27	7	13	2	9	4	3	33	98	40	25
58	YULAN	2	3	0	1	3	4	1	9	0	2	0	1	1	9	2	6	0	2	1	1	0	0	2	3	0	1	1	0	2	3	0	1	3	82	3	18	279	334	88	325	2	71	1	57	450	794	477	291
59	YULAPE	0	1	0	0	0	0	2	3	0	0	0	0	1	4	2	2	0	0	1	1	1	0	2	1	0	1	0	0	0	2	1	1	0	21	1	3	53	59	26	51	0	15	2	3	59	186	72	59
60	YULAXER	1	0	0	0	0	0	0	0	1	1	0	0	0	1	0	0	0	0	0	0	1	1	0	0	0	0	0	0	0	0	0	0	1	5	0	1	11	9	4	13	0	2	1	1	6	17	7	6
61	YULETA	1	0	0	2	1	0	0	0	1	0	0	1	0	1	1	0	0	0	0	1	1	1	2	0	0	1	0	1	0	1	1	0	3	8	5	4	36	39	12	26	0	9	2	5	33	78	45	26
62	YULLON	3	1	0	1	5	1	0	0	0	1	0	0	1	0	0	1	0	0	0	1	0	1	0	0	0	0	0	0	0	1	0	0	1	6	5	3	17	26	10	20	0	7	0	3	37	71	57	34
63	YULOCUS	0	0	0	1	1	0	1	0	0	1	0	1	2	1	1	1	1	0	0	1	0	0	1	0	0	0	0	0	0	0	2	1	1	21	2	2	48	48	26	36	1	17	2	4	39	104	46	43
64	YULOMA	0	0	0	0	0	1	0	0	0	0	0	0	0	1	0	0	0	0	1	0	0	0	0	0	0	0	0	0	0	0	0	0	0	1	3	0	6	6	1	3	0	0	1	4	4	13	10	4
65	YULONE	0	1	0	1	1	2	1	2	0	1	0	2	1	2	0	0	1	0	0	0	0	1	0	4	0	0	2	0	0	0	3	2	0	17	2	9	51	79	27	64	1	18	3	6	55	166	72	52
66	YULYO	1	0	0	0	0	0	0	0	0	0	0	0	0	0	0	0	0	0	0	0	0	0	0	0	0	0	0	0	0	0	0	0	0	0	0	0	0	0	0	0	0	0	0	0	0	0	0	0
67	YUMAR	0	0	0	0	0	0	0	0	0	0	0	0	0	0	0	0	0	0	0	0	0	0	0	0	0	0	0	0	1	0	0	0	0	0	0	2	1	3	2	3	0	0	0	0	3	2	5	4
68	YUMER	3	3	4	1	5	7	3	6	3	0	0	1	3	8	4	6	0	0	2	1	1	2	3	0	1	0	1	0	0	3	4	1	3	46	5	12	134	181	38	119	4	27	6	19	134	375	159	123
69	YUMEZ	2	1	0	0	2	0	0	1	1	1	1	0	0	0	0	0	1	1	0	1	1	0	0	1	0	1	0	1	0	1	1	2	4	1	15	4	1	2	9	4	5	2	7	3	2	4	11	2
70	YUMILAN	0	0	2	1	2	0	1	0	1	0	1	0	0	0	0	0	1	0	0	0	0	0	1	0	0	0	0	0	0	1	0	0	0	3	0	2	6	14	6	6	0	4	0	2	13	30	13	6
71	YUMOBER	0	1	1	0	5	2	0	6	1	0	0	1	0	3	1	3	2	1	0	2	0	2	1	3	1	1	0	0	0	2	1	3	4	22	4	7	45	91	31	37	0	31	3	13	56	189	73	49
72	YUMOKI	0	2	1	0	2	1	1	0	0	2	0	0	2	3	0	1	0	0	0	0	2	0	0	1	0	1	2	0	0	1	0	1	1	12	1	1	41	35	15	27	0	13	1	8	44	110	55	40
73	YUMOOK	0	0	0	0	2	0	0	3	0	1	1	0	1	1	0	3	0	0	1	1	0	1	0	0	0	0	1	0	0	1	2	0	0	4	1	4	22	32	7	26	0	9	1	6	20	74	42	16
74	YUMOYA	0	0	0	0	1	1	0	0	0	0	1	0	2	0	0	0	0	1	0	0	0	0	0	0	0	0	0	0	1	0	0	0	0	1	0	1	4	10	4	8	0	3	0	1	5	14	8	7
75	YUMUL	0	0	0	1	4	3	1	1	1	0	1	0	0	6	0	1	0	0	0	0	0	1	0	0	0	0	0	0	0	1	0	0	0	9	1	6	36	43	17	31	0	10	2	10	33	111	36	39
76	YUMUT	0	0	0	0	1	1	0	0	2	1	0	0	0	0	0	1	0	0	0	0	0	0	0	0	0	0	0	0	1	0	0	0	2	0	0	0	4	5	1	2	1	2	0	0	3	16	2	4
77	YUNACK	1	0	0	0	9	0	1	0	1	0	1	1	0	0	0	0	1	0	0	0	0	0	0	0	0	0	0	0	0	0	0	2	0	5	0	3	12	15	6	15	1	0	1	1	27	42	25	18
78	YUNEKI	0	0	1	0	5	5	0	3	0	1	2	2	1	4	0	1	2	1	0	0	0	0	1	1	0	1	0	0	1	1	0	1	4	23	4	7	61	98	30	60	5	33	4	10	63	198	98	54
79	YUNEXUS	0	0	0	0	0	0	0	0	0	0	0	0	0	1	0	0	0	0	0	0	0	0	0	0	0	0	0	0	0	0	0	0	0	7	2	2	14	12	4	11	0	7	2	0	7	25	17	5
80	YUNIBO	0	0	0	0	1	3	0	0	0	0	0	0	0	1	1	0	0	1	1	0	0	0	0	0	0	0	0	1	0	1	0	1	0	1	1	2	16	25	10	14	1	6	4	2	27	40	18	11
81	YUNUFF	0	2	0	1	1	0	2	0	0	0	0	0	0	0	0	1	0	0	0	0	0	0	0	0	0	1	0	0	0	0	0	2	0	3	2	0	3	8	3	1	0	0	0	2	5	19	14	6
82	YUOMEGA	2	2	0	0	5	0	2	1	1	1	0	1	1	9	0	2	0	0	0	0	1	0	0	1	0	0	1	1	0	2	2	0	3	30	6	12	86	120	32	91	1	33	4	16	173	395	154	91
83	YUOTHO	6	2	0	0	5	1	1	1	4	3	0	1	1	0	0	8	0	2	0	3	3	0	0	2	0	1	1	2	0	0	0	0	2	46	4	12	162	215	52	176	3	69	0	42	308	633	251	153
84	YUPAER	0	0	0	1	2	1	0	2	0	0	1	1	5	5	0	1	0	2	1	1	0	0	1	0	0	0	2	0	0	0	0	1	1	32	0	11	84	119	56	117	5	26	3	11	90	300	121	89
85	YUPAT	1	0	1	2	1	1	0	3	1	0	1	3	6	7	1	4	1	0	1	2	2	2	5	1	2	2	1	0	1	4	0	3	8	49	6	13	131	185	67	135	1	53	3	23	136	453	165	131
86	YUPEET	0	0	0	1	2	0	0	1	0	1	0	0	1	2	0	0	1	0	0	0	0	0	0	0	0	0	0	0	0	1	0	1	0	15	0	2	19	36	20	33	0	20	0	7	20	81	34	22
87	YUPER	0	0	0	0	0	1	0	0	0	0	0	0	0	0	0	0	0	0	0	0	1	0	1	0	0	0	0	0	0	0	0	0	0	4	0	0	11	4	2	3	1	1	0	3	5	14	15	8
88	YUPLA	1	0	0	0	0	0	0	1	0	0	1	0	0	1	0	0	0	0	0	1	0	0	0	0	0	0	0	0	0	0	1	1	0	4	0	0	8	17	12	4	0	5	0	2	34	58	20	14
89	YUPORCH	1	0	0	0	3	0	0	1	2	0	0	0	0	1	1	0	1	0	0	0	0	0	0	0	0	0	0	0	0	0	0	1	3	0	6	0	0	1	6	2	2	1	4	0	1	2	2	1
90	YUPRO	0	0	1	0	0	0	0	3	0	0	0	0	0	1	0	1	0	0	0	0	0	0	0	0	0	1	0	0	0	0	0	1	0	10	2	5	17	22	10	26	0	7	0	9	27	55	36	29
91	YUPROST	2	1	2	0	5	2	2	3	2	4	0	3	1	14	3	6	3	1	2	3	0	2	3	4	0	1	0	1	3	4	1	4	4	40	5	17	108	158	52	120	6	42	4	22	144	385	172	109
92	YUPTER	1	0	0	0	2	0	0	1	0	0	0	0	1	2	0	1	0	0	0	0	0	1	0	1	0	0	1	1	0	2	0	2	0	2	0	4	23	28	7	29	0	12	1	4	43	88	38	21
93	YUQUEST	0	0	1	0	3	1	1	1	1	0	1	0	1	4	2	0	0	1	0	1	0	1	1	0	1	0	0	0	1	0	1	0	2	19	2	3	39	69	23	44	0	13	5	11	54	153	64	43
94	YURAY	3	0	0	2	3	1	2	4	2	0	0	0	2	3	1	3	0	0	0	0	0	1	0	1	0	1	0	1	3	3	0	7	2	30	3	19	119	208	53	164	1	32	1	33	249	456	218	153
95	YURDE	0	1	0	0	1	1	0	7	1	2	0	0	1	0	0	4	1	0	0	0	1	0	0	1	1	0	0	0	0	1	0	1	1	6	5	3	24	20	14	26	0	6	1	3	13	65	22	25
96	YURED	1	1	0	0	5	2	2	1	1	1	0	0	1	2	0	0	0	0	0	0	0	0	0	1	0	0	1	0	0	0	1	2	1	14	1	1	25	34	12	31	1	6	1	7	64	131	51	49
97	YURIDA	0	0	0	1	1	0	0	0	0	1	0	0	3	1	0	0	0	0	0	0	0	0	0	0	0	1	0	0	0	0	0	0	0	9	1	1	19	23	7	17	0	7	0	8	23	64	18	22
98	YURIF	0	0	0	1	1	0	1	2	0	0	0	0	5	4	0	0	0	0	0	1	0	0	1	1	0	1	0	0	0	1	0	1	1	16	3	1	38	59	18	31	0	12	1	15	44	151	80	35
99	YURISA	2	0	0	1	1	0	1	1	1	0	0	0	0	1	0	0	0	0	1	0	0	0	1	0	0	0	0	0	0	0	0	2	0	4	1	4	13	29	6	18	0	3	3	6	15	49	20	12
100	YURKEN	0	0	0	0	1	0	0	0	0	0	0	0	0	1	0	0	0	0	0	0	0	2	0	0	0	0	0	0	0	2	0	2	0	2	0	1	2	5	4	0	0	1	1	2	8	16	5	4
101	YUROC	0	0	0	0	2	1	1	4	2	1	0	0	1	3	1	1	0	1	0	1	1	0	0	0	1	0	1	0	0	0	1	3	17	46	4	24	61	117	22	70	5	24	3	14	63	166	67	63
102	YUROG	0	0	0	0	3	1	4	7	0	1	0	2	3	4	0	2	2	1	0	1	0	1	4	2	1	2	0	0	1	4	0	0	1	23	0	7	67	103	35	82	1	23	5	9	72	170	77	63
103	YUROL	1	0	1	0	1	1	0	0	0	0	1	2	1	2	0	3	0	0	0	0	0	0	0	1	0	0	0	0	1	0	0	2	0	9	4	3	28	31	26	31	0	10	2	6	28	82	30	25
104	YUROS	2	1	1	1	0	1	0	0	0	2	0	0	1	0	0	1	0	1	0	0	1	0	1	0	0	0	0	1	1	0	0	1	0	6	0	1	13	19	11	18	1	4	1	2	14	37	9	7
105	YURTHE	1	1	0	1	6	2	2	2	3	0	0	0	2	4	2	2	1	1	1	2	2	1	2	0	0	0	0	1	1	2	0	0	2	20	4	8	105	136	47	94	3	26	2	17	120	308	114	96
106	YURUS	0	1	0	0	1	2	1	2	1	0	0	0	0	2	2	0	0	1	1	0	0	0	0	0	0	0	1	0	1	2	0	1	2	40	1	11	105	99	32	84	3	36	2	23	184	415	166	104
107	YUSARI	0	1	0	0	0	0	2	1	0	1	0	0	0	0	0	0	0	0	0	0	1	0	0	0	1	0	0	0	0	0	0	1	1	1	2	2	7	4	1	2	0	0	1	0	6	7	4	1
108	YUSCA	1	1	0	1	5	2	2	4	0	1	3	1	2	4	1	1	0	1	1	1	1	1	0	1	0	0	0	0	1	1	1	1	0	23	3	6	66	96	37	68	3	25	1	9	69	178	88	39
109	YUSCO	0	0	0	0	1	0	0	0	0	0	0	1	1	0	0	3	0	1	0	0	0	0	1	0	0	0	0	0	1	0	1	0	0	14	3	1	24	33	14	24	0	7	0	7	21	69	22	37
110	YUSEL	0	0	0	1	2	0	0	0	0	0	0	1	0	4	0	0	0	1	0	0	0	0	0	1	0	0	0	0	0	1	0	2	0	3	2	1	12	19	6	24	0	4	0	5	22	44	21	10
111	YUSIM	0	0	0	0	0	1	0	0	0	0	0	0	1	0	0	1	0	0	0	0	0	0	0	0	0	0	0	0	0	1	0	0	0	4	2	2	10	13	3	5	0	2	0	2	11	12	9	6
112	YUSIPU	0	0	0	0	0	0	0	0	0	0	0	0	0	0	0	0	0	3	0	0	0	1	0	0	0	0	0	0	0	1	0	0	2	3	0	2	17	20	4	14	1	4	0	4	13	35	5	14
113	YUSIV	0	0	0	0	2	1	2	0	0	0	0	1	0	2	0	0	0	0	1	0	0	0	1	0	0	0	0	2	1	0	0	1	1	4	2	4	14	31	23	18	1	9	2	4	42	96	47	25
114	YUSMI	2	0	0	0	2	2	2	1	0	1	0	1	2	3	0	2	0	1	1	0	0	0	0	1	0	2	0	0	0	3	0	0	0	7	1	1	29	50	19	31	2	10	1	7	39	102	40	29
115	YUSPO	1	0	0	0	1	1	0	0	0	0	0	1	2	0	0	1	0	1	0	0	0	0	0	0	0	1	0	0	0	0	0	1	0	0	2	0	1	2	2	3	0	0	0	2	1	1	2	1
116	YUSUBA	0	0	0	0	1	0	0	1	0	0	0	0	0	0	0	0	0	0	0	1	0	1	0	0	0	0	0	0	0	0	0	1	0	5	1	2	14	17	9	16	0	8	3	3	22	42	24	17
117	YUSWI	0	3	0	1	2	3	1	3	0	0	0	2	0	1	0	2	1	0	1	1	0	0	1	0	0	0	1	1	0	2	0	3	2	24	5	5	47	55	22	49	1	24	2	14	54	137	75	47
118	YUTEPA	0	0	0	1	2	0	0	3	0	0	0	0	0	4	1	0	0	0	2	0	0	1	0	0	0	1	0	0	1	1	0	0	1	9	2	3	24	42	14	15	1	7	0	4	42	97	56	24
119	YUTRAIN	0	0	0	0	1	0	1	0	0	0	0	0	1	0	0	0	1	1	1	0	0	0	0	0	0	0	0	0	0	0	1	0	0	7	0	0	22	21	8	10	0	5	2	3	28	58	35	13
120	YUTUCO	0	1	0	0	1	1	0	0	0	0	0	0	0	0	0	0	0	0	0	0	1	0	0	0	0	0	0	0	0	0	0	3	1	7	0	1	22	27	8	14	0	7	2	4	19	56	32	10
121	YUTUR	0	2	1	0	0	2	0	0	1	1	0	0	2	0	0	1	0	0	0	0	0	0	0	1	0	0	0	0	0	1	0	0	1	4	2	1	12	20	8	12	0	2	0	8	15	38	22	17
122	YUVAIL	0	0	0	0	0	0	0	1	0	0	0	0	0	1	0	2	0	1	0	0	0	1	2	0	0	0	0	0	1	0	0	0	1	6	0	3	21	22	10	15	1	4	0	3	28	56	27	13
123	YUVEME	0	0	0	0	0	1	0	0	0	0	0	0	1	0	0	1	0	0	0	0	0	0	0	0	0	0	0	0	0	0	0	1	0	5	1	0	17	25	13	19	0	7	1	2	14	63	32	17
124	YUWAGE	0	0	0	0	0	0	0	0	0	0	0	0	0	0	0	0	0	0	0	0	0	0	0	0	0	0	0	0	0	0	0	0	1	3	1	0	4	1	1	3	0	1	1	1	0	9	3	0
125	YUWALI	0	0	0	0	3	0	1	0	0	1	2	0	1	3	1	3	0	0	0	0	0	0	0	0	0	0	0	0	0	0	0	1	1	3	1	2	18	15	8	13	0	10	0	3	17	61	21	14
126	YUWAND	1	1	1	4	8	2	0	4	0	2	0	0	10	11	1	6	1	1	4	2	2	2	4	3	1	2	1	0	2	2	3	2	3	48	5	25	201	228	64	201	3	50	5	47	406	699	331	249
127	YUWAPO	0	0	0	0	0	0	0	1	0	0	1	0	1	0	0	1	0	0	0	0	0	0	0	0	0	0	0	1	0	0	0	1	1	2	1	1	4	15	5	3	0	7	1	6	11	19	9	10
128	YUWHIM	1	0	1	0	1	0	0	0	0	0	0	0	0	0	0	1	0	0	0	0	0	1	1	1	0	0	0	0	0	0	0	1	0	4	4	2	19	19	9	11	0	6	3	4	32	63	19	18
129	YUWIA	1	1	0	0	3	3	2	3	1	0	1	1	0	0	0	1	0	2	0	0	0	0	0	0	1	0	0	1	2	1	0	0	2	16	2	2	36	61	15	39	0	13	4	4	44	96	32	46
130	YUZEPO	0	0	0	0	0	0	0	0	0	0	0	0	0	0	0	0	0	0	0	0	0	0	0	0	0	0	0	0	0	0	0	0	0	0	0	0	1	0	1	1	0	0	0	0	2	4	3	0
131	YUZEST	0	0	0	0	6	2	1	4	0	0	0	1	0	3	0	1	1	0	0	0	2	0	0	0	0	2	0	0	0	1	0	0	0	4	3	0	22	27	19	18	0	6	1	4	32	64	36	15
132	YUZINO	1	1	0	0	2	2	2	3	0	0	0	3	4	7	2	4	0	1	1	1	3	2	1	1	0	1	1	0	2	3	1	3	6	42	4	15	150	188	44	146	2	50	5	33	184	464	237	143
[truncated: 56 more columns]
